# Supplementary material for: Crystal structure, Hirshfeld surface analysis and contact enrichment ratios of 1-(2,7-di­methyl­imidazo[1,2-a]pyridin-3-yl)-2-(1,3-di­thio­lan-2-yl­idene)ethanone monohydrate
Source: Acta Crystallogr E Crystallogr Commun. 2019 Nov 29;75(Pt 12):1934–9. doi: 10.1107/S2056989019015755 (PMC6895949; doi:10.1107/S2056989019015755)
Supplement: Supplementary file 1 [file e-75-01934-sup1.cif]

##############################################################################
#                                                                            #
# This CIF contains the data in a paper accepted for publication in          #
# Acta Crystallographica Section E. It conforms to the requirements of       #
# Notes for Authors for Acta Crystallographica Section E, and has been       #
# peer reviewed under the auspices of the IUCr Commission on Journals.       #
#                                                                            #
# Full details of the Crystallographic Information File format               #
# are given in the paper "The Crystallographic Information File (CIF):       #
# a New Standard Archive File for Crystallography" by S. R. Hall, F. H.      #
# Allen and I. D. Brown [Acta Cryst. (1991), A47, 655-685].                  #
#                                                                            #
# The current version of the core CIF dictionary is obtainable from          #
# ftp://ftp.iucr.org/pub/cif_core.dic.                                       #
#                                                                            #
# Software is freely available for graphical display of the structure(s)     #
# in this CIF. For information consult the CIF software page                 #
# http://www.iucr.org/resources/cif/software.                                #
#                                                                            #
# This file may be used for bona fide research purposes within the           #
# scientific community so long as proper attribution is given to the journal # 
# article from which it was obtained.                                        #
#                                                                            #
##############################################################################
data_I
_audit_creation_method     'SHELXL-2014/7'
_journal_date_recd_electronic     2019-10-17
_journal_date_accepted     2019-11-21
_journal_name_full     'Acta Crystallographica, Section E'
_journal_year     2019
_journal_volume     75
_journal_issue     12
_journal_page_first     1934
_journal_page_last     1939
_journal_paper_category     GO
_journal_paper_doi     10.1107/S2056989019015755
_journal_coeditor_code     VM2224
_publ_contact_author_name     'Yvon Bibila Mayaya Bisseyou'
_publ_contact_author_address
;
Laboratoire de Cristallographie et Physique Mol\'eculaire,
UFR des Sciences des Structures de la Mati\`ere et de Technologie
Universit\'e F\'elix Houphou\"et-Boigny, 01 BP V34 Abidjan, C\^ote d'Ivoire
;
_publ_contact_author_email     'mayaya.bibila@univ-fhb.edu.ci'
_publ_contact_author_fax     ?
_publ_contact_author_phone     '+225 07659008'
_publ_section_title
;\
Crystal structure, Hirshfeld surface analysis and contact enrichment ratios of
1-(2,7-dimethylimidazo[1,2-<i>a</i>]pyridin-3-yl)-2-(1,3-dithiolan-2-ylidene)\
ethanone monohydrate
;
_publ_section_title_footnote     .
loop_
    _publ_author_name
    _publ_author_footnote
    _publ_author_address
    'Bibila Mayaya Bisseyou, Yvon' .
;
Laboratoire de Cristallographie et Physique Mol\'eculaire,
UFR des Sciences des Structures de la Mati\`ere et de Technologie
Universit\'e F\'elix Houphou\"et-Boigny, 01 BP V34 Abidjan, C\^ote d'Ivoire
;
    'Ouattara, Mahama' .
;
D\'epartement de Chimie Th\'erapeutique et Chimie Organique Pharmaceutique,
UFR Sciences Pharmaceutiques et Biologiques,
Universit\'e F\'elix Houphou\"et-Boigny, 01 BP V34 Abidjan, C\^ote d'Ivoire
;
    'Soro, P\'en\'etjiligu\'e Adama' .
;
Laboratoire de Cristallographie et Physique Mol\'eculaire,
UFR des Sciences des Structures de la Mati\`ere et de Technologie
Universit\'e F\'elix Houphou\"et-Boigny, 01 BP V34 Abidjan, C\^ote d'Ivoire
;
    'Yao-Kakou, R. C. A.' .
;
Laboratoire de Cristallographie et Physique Mol\'eculaire,
UFR des Sciences des Structures de la Mati\`ere et de Technologie
Universit\'e F\'elix Houphou\"et-Boigny, 01 BP V34 Abidjan, C\^ote d'Ivoire
;
    'Tenon, Abodou Jules' .
;
Laboratoire de Cristallographie et Physique Mol\'eculaire,
UFR des Sciences des Structures de la Mati\`ere et de Technologie
Universit\'e F\'elix Houphou\"et-Boigny, 01 BP V34 Abidjan, C\^ote d'Ivoire
;
_publ_section_synopsis
;
The synthesis of a hybrid molecule is reported. The crystal structure of the
monohydrate was investigated using Hirshfeld surface analysis and enrichment
contact ratios. Hydrogen bonds induced by guest water molecules are the main
driving force in crystal packing formation.
;
_chemical_name_systematic
;\
1-(2,7-Dimethylimidazo[1,2-<i>a</i>]pyridin-3-yl)-2-(1,3-dithiolan-\
2-ylidene)ethanone monohydrate
;
_chemical_name_common     ?
_chemical_formula_moiety     'C14 H14 N2 O S2, H2O'
_chemical_formula_sum     'C14 H16 N2 O2 S2'
_chemical_formula_iupac     'C14 H14 N2 O S2, H2O'
_chemical_formula_weight     308.41
_chemical_melting_point     ?
_chemical_absolute_configuration     ?
_space_group_crystal_system     tetragonal
_space_group_name_H-M_alt     'I 41 c d'
_space_group_name_Hall     'I 4bw -2c'
loop_
    _space_group_symop_operation_xyz
    'x, y, z'
    '-x, y, z+1/2'
    '-x+1/2, -y+1/2, z+1/2'
    'x+1/2, -y+1/2, z'
    '-y, -x+1/2, z+3/4'
    'y+1/2, -x, z+3/4'
    '-y, x+1/2, z+1/4'
    'y+1/2, x, z+1/4'
    'x+1/2, y+1/2, z+1/2'
    '-x+1/2, y+1/2, z+1'
    '-x+1, -y+1, z+1'
    'x+1, -y+1, z+1/2'
    '-y+1/2, -x+1, z+5/4'
    'y+1, -x+1/2, z+5/4'
    '-y+1/2, x+1, z+3/4'
    'y+1, x+1/2, z+3/4'
_cell_length_a     28.3247(7)
_cell_length_b     28.3247(7)
_cell_length_c     7.2820(2)
_cell_angle_alpha     90
_cell_angle_beta     90
_cell_angle_gamma     90
_cell_volume     5842.3(3)
_cell_formula_units_Z     16
_cell_measurement_reflns_used     22217
_cell_measurement_theta_min     1.438
_cell_measurement_theta_max     30.024
_cell_measurement_temperature     293(2)
_exptl_crystal_description     'parallelepiped'
_exptl_crystal_colour     'brown'
_exptl_crystal_size_max     0.350
_exptl_crystal_size_mid     0.200
_exptl_crystal_size_min     0.150
_exptl_crystal_density_diffrn     1.403
_exptl_crystal_density_meas     ?
_exptl_crystal_density_method     ?
_exptl_crystal_F_000     2592
_exptl_absorpt_coefficient_mu     0.367
_exptl_absorpt_correction_type     multi-scan
_exptl_absorpt_process_details
;
(Blessing, 1995)
;
_exptl_absorpt_correction_T_min     0.927
_exptl_absorpt_correction_T_max     0.963
_diffrn_ambient_temperature     293(2)
_diffrn_source     ?
_diffrn_radiation_type     MoK\a
_diffrn_radiation_wavelength     0.71073
_diffrn_measurement_device_type     'Nonius KappaCCD'
_diffrn_measurement_method     'phi and omega scan'
_diffrn_detector_area_resol_mean     ?
_diffrn_reflns_number     22803
_diffrn_reflns_av_R_equivalents     0.0443
_diffrn_reflns_av_unetI/netI     0.0327
_diffrn_reflns_theta_min     2.034
_diffrn_reflns_theta_max     30.024
_diffrn_reflns_theta_full     25.242
_diffrn_measured_fraction_theta_max     0.989
_diffrn_measured_fraction_theta_full     0.996
_diffrn_reflns_limit_h_min     -37
_diffrn_reflns_limit_h_max     30
_diffrn_reflns_limit_k_min     -39
_diffrn_reflns_limit_k_max     37
_diffrn_reflns_limit_l_min     -9
_diffrn_reflns_limit_l_max     7
_refine_special_details     ?
_reflns_number_total     3672
_reflns_number_gt     2765
_reflns_threshold_expression     'I > 2\s(I)'
_refine_ls_structure_factor_coef     Fsqd
_refine_ls_matrix_type     full
_refine_ls_R_factor_all     0.0591
_refine_ls_R_factor_gt     0.0360
_refine_ls_wR_factor_gt     0.0884
_refine_ls_wR_factor_ref     0.1021
_refine_ls_goodness_of_fit_ref     1.041
_refine_ls_restrained_S_all     1.037
_refine_ls_number_reflns     3672
_refine_ls_number_parameters     211
_refine_ls_number_restraints     43
_refine_ls_hydrogen_treatment     mixed
_refine_ls_weighting_scheme     calc
_refine_ls_weighting_details
              'w=1/[\s^2^(Fo^2^)+(0.0537P)^2^+1.6604P] where P=(Fo^2^+2Fc^2^)/3'
_atom_sites_solution_hydrogens     mixed
_atom_sites_solution_primary     ?
_atom_sites_solution_secondary     ?
_refine_ls_shift/su_max     0.001
_refine_ls_shift/su_mean     0.000
_refine_diff_density_max     0.222
_refine_diff_density_min     -0.290
_refine_ls_extinction_method
;
SHELXL2014 (Sheldrick, 2015)
;
_refine_ls_extinction_coef     0.0024(6)
_refine_ls_extinction_expression
                                  'Fc^*^=kFc[1+0.001xFc^2^\l^3^/sin(2\q)]^-1/4^'
_refine_ls_abs_structure_details
;
Flack <i>x</i> determined using 1012 quotients
[(<i>I</i>^+^)-(<i>I</i>^-^)]/[(<i>I</i>^+^)+(<i>I</i>^-^)]
(Parsons <i>et al.</i> 2013)
;
_refine_ls_abs_structure_Flack     -0.01(4)
loop_
    _atom_type_symbol
    _atom_type_description
    _atom_type_scat_dispersion_real
    _atom_type_scat_dispersion_imag
    _atom_type_scat_source
    'C' 'C' 0.0033 0.0016
                         'International Tables Vol C Tables 4.2.6.8 and 6.1.1.4'
    'H' 'H' 0.0000 0.0000
                         'International Tables Vol C Tables 4.2.6.8 and 6.1.1.4'
    'N' 'N' 0.0061 0.0033
                         'International Tables Vol C Tables 4.2.6.8 and 6.1.1.4'
    'O' 'O' 0.0106 0.0060
                         'International Tables Vol C Tables 4.2.6.8 and 6.1.1.4'
    'S' 'S' 0.1246 0.1234
                         'International Tables Vol C Tables 4.2.6.8 and 6.1.1.4'
_computing_data_collection
;
COLLECT (Nonius, 1997)
;
_computing_cell_refinement
;
DENZO/SCALEPACK (Otwinowski & Minor, 1997)
;
_computing_data_reduction
;
DENZO/SCALEPACK (Otwinowski & Minor, 1997)
;
_computing_structure_solution
;
SHELXS97 (Sheldrick, 2008)
;
_computing_structure_refinement
;
SHELXL2014 (Sheldrick, 2015)
;
_computing_molecular_graphics
;
ORTEP-3 for Windows (Farrugia, 1997), PLATON (Spek, 2009)
and <i>OLEX2</i> (Dolomanov <i>et al.</i>, 2009)
;
_computing_publication_material
;
WinGX (Farrugia, 2012) and publCIF (Westrip, 2010)
;
loop_
    _atom_site_type_symbol
    _atom_site_label
    _atom_site_fract_x
    _atom_site_fract_y
    _atom_site_fract_z
    _atom_site_U_iso_or_equiv
    _atom_site_adp_type
    _atom_site_calc_flag
    _atom_site_occupancy
    _atom_site_disorder_assembly
    _atom_site_disorder_group
    S S1 0.38738(2) 0.12434(2) 0.85051(16) 0.0539(2) Uani d 1 . .
    S S2 0.39148(2) 0.22768(2) 0.85799(17) 0.0626(2) Uani d 1 . .
    O O1 0.47583(6) 0.09202(6) 0.8604(5) 0.0651(6) Uani d 1 . .
    N N2 0.57546(6) 0.09070(6) 0.8622(5) 0.0402(4) Uani d 1 . .
    N N1 0.62625(6) 0.15130(7) 0.8534(4) 0.0419(4) Uani d 1 . .
    C C1 0.58159(8) 0.16831(8) 0.8543(6) 0.0413(5) Uani d 1 . .
    C C2 0.62206(7) 0.10414(8) 0.8578(5) 0.0392(5) Uani d 1 . .
    C C3 0.65720(8) 0.06930(8) 0.8584(5) 0.0445(5) Uani d 1 . .
    H H3 0.6888 0.0781 0.8543 0.053 Uiso calc 1 . .
    C C4 0.64537(8) 0.02258(8) 0.8648(6) 0.0474(6) Uani d 1 . .
    C C5 0.59688(9) 0.01044(9) 0.8715(6) 0.0559(8) Uani d 1 . .
    H H5 0.5883 -0.0212 0.8775 0.067 Uiso calc 1 . .
    C C6 0.56270(9) 0.04398(9) 0.8694(7) 0.0539(7) Uani d 1 . .
    H H6 0.5310 0.0354 0.8727 0.065 Uiso calc 1 . .
    C C7 0.54822(8) 0.13206(7) 0.8609(5) 0.0414(5) Uani d 1 . .
    C C8 0.49691(9) 0.13052(7) 0.8601(7) 0.0451(5) Uani d 1 . .
    C C9 0.47020(8) 0.17414(8) 0.8611(6) 0.0480(6) Uani d 1 . .
    H H9 0.4863 0.2028 0.8650 0.058 Uiso calc 1 . .
    C C10 0.42253(8) 0.17425(8) 0.8563(6) 0.0432(5) Uani d 1 . .
    C C11A 0.3325(3) 0.1573(3) 0.8856(14) 0.0577(19) Uani d 0.579(14) A 1
    H H11A 0.3064 0.1402 0.8309 0.069 Uiso calc 0.579(14) A 1
    H H11B 0.3264 0.1604 1.0161 0.069 Uiso calc 0.579(14) A 1
    C C12A 0.3362(3) 0.2057(3) 0.7998(15) 0.0585(18) Uani d 0.579(14) A 1
    H H12A 0.3115 0.2262 0.8466 0.070 Uiso calc 0.579(14) A 1
    H H12B 0.3330 0.2035 0.6674 0.070 Uiso calc 0.579(14) A 1
    C C11B 0.3315(4) 0.1526(4) 0.792(2) 0.054(2) Uani d 0.421(14) A 2
    H H11C 0.3288 0.1570 0.6607 0.065 Uiso calc 0.421(14) A 2
    H H11D 0.3051 0.1337 0.8344 0.065 Uiso calc 0.421(14) A 2
    C C12B 0.3324(4) 0.1995(4) 0.8896(19) 0.058(3) Uani d 0.421(14) A 2
    H H12C 0.3262 0.1950 1.0194 0.069 Uiso calc 0.421(14) A 2
    H H12D 0.3080 0.2199 0.8400 0.069 Uiso calc 0.421(14) A 2
    C C13 0.57437(9) 0.22043(8) 0.8531(7) 0.0545(6) Uani d 1 . .
    H H13A 0.6044 0.2360 0.8444 0.082 Uiso calc 1 . .
    H H13B 0.5589 0.2299 0.9644 0.082 Uiso calc 1 . .
    H H13C 0.5552 0.2290 0.7496 0.082 Uiso calc 1 . .
    C C14 0.68205(9) -0.01559(9) 0.8647(6) 0.0587(7) Uani d 1 . .
    H H14A 0.7128 -0.0017 0.8536 0.088 Uiso calc 1 . .
    H H14B 0.6766 -0.0364 0.7629 0.088 Uiso calc 1 . .
    H H14C 0.6802 -0.0331 0.9773 0.088 Uiso calc 1 . .
    O O2W 0.70594(8) 0.21823(9) 0.8393(5) 0.0750(7) Uani d 1 . .
    H H1W 0.7256(13) 0.2168(16) 0.948(4) 0.097(15) Uiso d 1 . .
    H H2W 0.6805(13) 0.1956(14) 0.859(9) 0.131(19) Uiso d 1 . .
loop_
    _atom_site_aniso_label
    _atom_site_aniso_U_11
    _atom_site_aniso_U_22
    _atom_site_aniso_U_33
    _atom_site_aniso_U_12
    _atom_site_aniso_U_13
    _atom_site_aniso_U_23
    S1 0.0382(3) 0.0429(3) 0.0806(5) 0.0006(2) 0.0015(4) 0.0037(5)
    S2 0.0479(4) 0.0417(3) 0.0982(6) 0.0122(3) -0.0040(5) 0.0009(5)
    O1 0.0367(9) 0.0391(9) 0.1197(18) -0.0002(7) -0.0006(14) -0.0017(14)
    N2 0.0334(9) 0.0334(9) 0.0539(11) 0.0013(7) -0.0004(12) -0.0002(12)
    N1 0.0379(10) 0.0359(10) 0.0518(11) -0.0018(7) -0.0011(13) 0.0002(13)
    C1 0.0394(12) 0.0370(11) 0.0474(13) -0.0004(9) -0.0002(16) 0.0010(15)
    C2 0.0327(11) 0.0389(11) 0.0460(13) -0.0011(8) -0.0006(14) -0.0010(15)
    C3 0.0341(11) 0.0439(12) 0.0555(14) 0.0026(9) 0.0009(14) -0.0031(15)
    C4 0.0396(12) 0.0434(12) 0.0591(16) 0.0080(9) -0.0002(16) -0.0025(15)
    C5 0.0454(13) 0.0365(13) 0.086(2) 0.0029(9) 0.0000(19) -0.002(2)
    C6 0.0356(12) 0.0372(12) 0.089(2) -0.0026(9) 0.0004(17) 0.0012(17)
    C7 0.0361(11) 0.0348(10) 0.0532(14) 0.0037(8) -0.0006(14) 0.0014(15)
    C8 0.0355(10) 0.0414(10) 0.0583(14) 0.0024(10) -0.0007(13) 0.000(2)
    C9 0.0378(11) 0.0371(11) 0.0692(16) 0.0029(9) -0.0037(17) 0.0002(15)
    C10 0.0401(11) 0.0391(11) 0.0504(13) 0.0050(10) 0.0012(18) 0.0013(15)
    C11A 0.035(2) 0.062(3) 0.075(5) -0.001(2) 0.003(4) -0.006(4)
    C12A 0.042(3) 0.067(4) 0.066(4) 0.012(3) -0.005(4) -0.003(3)
    C11B 0.035(4) 0.062(4) 0.066(5) 0.010(3) 0.006(5) -0.003(5)
    C12B 0.043(4) 0.060(5) 0.070(6) 0.012(3) 0.009(4) -0.006(5)
    C13 0.0470(13) 0.0363(12) 0.0802(19) 0.0001(10) -0.0017(18) 0.0023(18)
    C14 0.0458(13) 0.0488(14) 0.082(2) 0.0125(10) 0.000(2) -0.005(2)
    O2W 0.0606(13) 0.0720(14) 0.092(2) -0.0131(11) -0.0092(16) 0.0270(17)
_geom_special_details
;
 All esds (except the esd in the dihedral angle between two l.s. planes)
 are estimated using the full covariance matrix.  The cell esds are taken
 into account individually in the estimation of esds in distances, angles
 and torsion angles; correlations between esds in cell parameters are only
 used when they are defined by crystal symmetry.  An approximate (isotropic)
 treatment of cell esds is used for estimating esds involving l.s. planes.
;
loop_
    _geom_bond_atom_site_label_1
    _geom_bond_atom_site_label_2
    _geom_bond_site_symmetry_2
    _geom_bond_distance
    _geom_bond_publ_flag
    S1 C10 . 1.729(3) ?
    S1 C11B . 1.824(11) ?
    S1 C11A . 1.831(8) ?
    S2 C12A . 1.739(8) ?
    S2 C10 . 1.750(2) ?
    S2 C12B . 1.868(12) ?
    O1 C8 . 1.243(3) ?
    N2 C6 . 1.373(3) ?
    N2 C2 . 1.374(3) ?
    N2 C7 . 1.403(3) ?
    N1 C2 . 1.342(3) ?
    N1 C1 . 1.354(3) ?
    C1 C7 . 1.396(3) ?
    C1 C13 . 1.491(3) ?
    C2 C3 . 1.402(3) ?
    C3 C4 . 1.366(3) ?
    C4 C5 . 1.417(3) ?
    C4 C14 . 1.500(3) ?
    C5 C6 . 1.356(3) ?
    C7 C8 . 1.454(3) ?
    C8 C9 . 1.449(3) ?
    C9 C10 . 1.351(3) ?
    C11A C12A . 1.509(9) ?
    C11B C12B . 1.506(10) ?
loop_
    _geom_angle_atom_site_label_1
    _geom_angle_atom_site_label_2
    _geom_angle_atom_site_label_3
    _geom_angle_site_symmetry_1
    _geom_angle_site_symmetry_3
    _geom_angle
    _geom_angle_publ_flag
    C10 S1 C11B . . 98.4(3) ?
    C10 S1 C11A . . 93.9(3) ?
    C12A S2 C10 . . 98.1(3) ?
    C10 S2 C12B . . 94.7(4) ?
    C6 N2 C2 . . 121.39(19) ?
    C6 N2 C7 . . 131.3(2) ?
    C2 N2 C7 . . 107.28(19) ?
    C2 N1 C1 . . 105.76(18) ?
    N1 C1 C7 . . 111.77(19) ?
    N1 C1 C13 . . 118.7(2) ?
    C7 C1 C13 . . 129.5(2) ?
    N1 C2 N2 . . 111.18(19) ?
    N1 C2 C3 . . 129.7(2) ?
    N2 C2 C3 . . 119.2(2) ?
    C4 C3 C2 . . 120.5(2) ?
    C3 C4 C5 . . 118.3(2) ?
    C3 C4 C14 . . 121.9(2) ?
    C5 C4 C14 . . 119.8(2) ?
    C6 C5 C4 . . 121.4(2) ?
    C5 C6 N2 . . 119.2(2) ?
    C1 C7 N2 . . 104.01(19) ?
    C1 C7 C8 . . 134.3(2) ?
    N2 C7 C8 . . 121.7(2) ?
    O1 C8 C9 . . 119.8(2) ?
    O1 C8 C7 . . 120.4(2) ?
    C9 C8 C7 . . 119.8(2) ?
    C10 C9 C8 . . 121.6(2) ?
    C9 C10 S1 . . 125.03(19) ?
    C9 C10 S2 . . 120.27(19) ?
    S1 C10 S2 . . 114.69(14) ?
    C12A C11A S1 . . 110.3(6) ?
    C11A C12A S2 . . 106.6(6) ?
    C12B C11B S1 . . 105.2(9) ?
    C11B C12B S2 . . 109.6(7) ?
loop_
    _geom_hbond_atom_site_label_D
    _geom_hbond_atom_site_label_H
    _geom_hbond_atom_site_label_A
    _geom_hbond_site_symmetry_A
    _geom_hbond_distance_DH
    _geom_hbond_distance_HA
    _geom_hbond_distance_DA
    _geom_hbond_angle_DHA
    C6 H6 O1 . 0.93 2.24 2.812(3) 119.1
    O2W H2W N1 . 0.974(13) 1.985(17) 2.949(3) 170(6)
    C5 H5 O1 11_544 0.93 2.71 3.560(3) 152.5
    O2W H1W O2W 7_645 0.971(13) 1.92(2) 2.837(2) 157(4)
    C12A H12B O2W 2_654 0.97 2.66 3.577(11) 157.0
_shelx_space_group_comment
;
The symmetry employed for this shelxl refinement is uniquely defined
by the following loop, which should always be used as a source of
symmetry information in preference to the above space-group names.
They are only intended as comments.
;
_shelx_estimated_absorpt_T_min     0.882
_shelx_estimated_absorpt_T_max     0.947
_shelx_hkl_file
;
   0   0  -8 6282.13 253.848   1
   0   0  -8 6616.95 282.532   1
   1   0   1 7.09576 2.24797   1
  -1   0  -1 3.20517 2.06067   1
   1   0  -3 6.13113 4.65538   1
  -1   0  -3-20.6044 7.87382   1
  -1   0  -3-3.71604 5.10968   1
  -1   0  -5 5.09142 9.95665   1
  -1   0  -5-9.47967 10.8506   1
   1   0  -5-3.62293 5.59916   1
   1   0  -5-6.87491 11.6525   1
  -1   0  -7 8.08155 16.8367   1
   1   0  -7-2.79117 8.26619   1
  -1   0  -7 1.75124 8.75622   1
   1   0  -7 42.8775 17.8016   1
  -1   0  -9-0.32595 21.5126   1
   1   0  -9-11.9751 21.4882   1
  -1   1  -610347.10 417.466   1
   1   1  -610909.70 389.681   1
   1   1  -610234.40 485.088   1
   1  -1  -610191.50 426.488   1
  -1  -1  -610841.20 401.017   1
   1  -1  -6 9790.27 478.748   1
  -1   1  -610570.50 424.153   1
  -1  -1  -6 9857.89 408.177   1
   0   2   0-1.96273 1.13641   1
   2   0   0  31.658 9.84362   1
   0   2   0 31.5435 10.1304   1
   0  -2   0-1.39097 0.57972   1
   0  -2   0 142.345 32.4788   1
  -2   0   0-1.57048 1.01625   1
  -2   0  -4 2524.55 93.6564   1
   2   0  -4 2447.21 99.7854   1
   0   2  -6 1510.53 72.0994   1
   0  -2  -6 1462.64 60.6337   1
   2   0  -6 1506.57 79.4648   1
  -2   0  -6 1480.99 58.5057   1
   0  -2  -6 1393.18 67.7949   1
   2   0  -6 1374.55  57.395   1
  -2   0  -6 1493.54 70.6194   1
   0   2  -6 1483.64 66.1775   1
   2   0  -8 120.808 8.30382   1
   0  -2  -8 113.334 24.2796   1
  -2   0  -8 206.533 24.2579   1
   0   2  -8 127.993 20.8547   1
  -2   0  -8 186.899 108.975   1
   0  -2  -8 106.687 11.9279   1
   2   0  -8 173.829 24.2392   1
   0   2  -8 142.557  14.646   1
  -1  -2   1 1965.41 71.1973   1
   2   1   1 1939.54 96.5148   1
  -2  -1  -1 1092.63 115.812   1
   1  -2  -1 1911.68 68.5011   1
   2  -1   1 1932.32 69.5748   1
  -1   2  -1 1887.04 76.0777   1
   2   1  -1 1889.27 70.7985   1
  -1   2  -1 1288.10 118.371   1
  -2   1   1 973.791 87.6129   1
   2  -1  -1 1874.40 74.2548   1
  -2  -1   1 1835.72 91.3405   1
  -1  -2  -1 628.106 103.414   1
  -2   1  -1 1795.30 69.5142   1
   1   2   1 1959.60 94.0437   1
   1  -2   1 1746.73 87.6654   1
   1  -2   1 2022.33 76.0495   1
   1   2  -1 1680.96  74.772   1
  -1   2  -3 824.371  42.081   1
   1   2  -3 844.332 33.0995   1
  -2   1  -3 807.763 36.5857   1
   2  -1  -3 802.933 37.1625   1
  -2   1  -3 862.847 35.1313   1
  -1   2  -3 804.521 33.0293   1
  -1  -2  -3 787.151 46.3375   1
  -2  -1  -3 863.692 44.6734   1
   2   1  -3 834.369 37.2229   1
  -1   2  -5 59.4689 11.2329   1
   2   1  -5 47.0101 11.9919   1
   2  -1  -5  57.124 6.93777   1
  -2   1  -5 49.0978 11.3279   1
   1  -2  -5  36.708  15.968   1
  -2  -1  -5 50.4638 9.73207   1
  -1  -2  -5 56.1806 13.6823   1
   1   2  -5 34.9489 11.1876   1
   2   1  -5 39.3443  6.9263   1
  -1   2  -5 35.6491 9.21886   1
  -2   1  -5 40.1469 9.51073   1
  -1  -2  -5 57.9632 11.8104   1
  -2  -1  -5 53.7238 12.9879   1
   1   2  -5 35.9399 8.61298   1
   1  -2  -5 42.2542 7.95922   1
   2  -1  -5 23.9719 12.8022   1
  -2  -1  -7 82.6726 14.0794   1
   2   1  -7 27.0692 7.63248   1
  -1   2  -7 32.2754 12.7834   1
  -2   1  -7 58.9498 14.0099   1
   2  -1  -7  41.346 8.16935   1
  -1  -2  -7 25.8893 17.7506   1
   1  -2  -7  52.171 9.41775   1
  -1  -2  -7 57.8118 11.5304   1
  -1   2  -7  47.231 15.3695   1
  -2  -1  -7 62.4292  13.074   1
   2   1  -7 57.2823 17.7045   1
  -2   1  -7 50.3381 15.9012   1
   1  -2  -7 37.5769 19.1955   1
   1   2  -7 25.7587 15.8002   1
   2  -1  -7 38.9033  18.989   1
   1   2  -7 44.2142 9.77356   1
   1  -2  -9 57.5386 24.1677   1
  -1   2  -9 18.3357 19.1993   1
  -2  -1  -9 19.2694 22.3918   1
   2   1  -9 47.3246 21.5873   1
   2  -1  -9 37.7272 27.5114   1
  -2   1  -9 70.4256 22.5435   1
   1   2  -9 22.1562 19.6953   1
  -1  -2  -9 19.9638 17.6355   1
   2  -2   0 202.222 8.89357   1
   2   2   0 189.714 8.34173   1
  -2   2  -4 169.282 13.1829   1
  -2  -2  -4 157.231 15.5652   1
   2  -2  -4 127.833 9.11342   1
   2   2  -4 155.245 11.4841   1
  -2   2  -4 167.076 13.1643   1
  -2  -2  -8 71.7215 22.7211   1
  -2   2  -8 98.7446 19.3716   1
   2  -2  -8 94.2037 23.7635   1
  -2  -2  -8 60.0665 53.2388   1
  -2   2  -8 109.472 109.048   1
   2   2  -8  62.844 7.93698   1
   2   2  -8 90.1052 19.1645   1
   3   0   1 0.54078 2.70393   1
  -3   0  -1-0.93034 2.58428   1
   3   0  -3 9.83709 2.53988   1
  -3   0  -3 -8.2189  6.2787   1
  -3   0  -5 0.22797 10.6005   1
  -3   0  -5-5.24656 11.0762   1
   3   0  -5 3.51166 5.00156   1
  -3   0  -7-4.97872 11.0639   1
   3   0  -7-4.74754 17.3286   1
   3   0  -7 3.90709  5.0382   1
  -3   0  -7-11.0805 15.5129   1
   3   0  -9 1.24278  28.019   1
  -3   0  -9-25.9034 22.0025   1
  -1  -3   010622.90 285.217   1
  -3  -1   0-0.18677  1.1206   1
   3   1   010638.20 297.185   1
   1   3   0 -1.3801 1.38013   1
  -1  -3   0 0.10847 1.51856   1
   1  -3   010701.40 329.487   1
  -1   3   0-4.49356 1.67234   1
   1   3   010651.20 250.999   1
   3   1  -4 2189.84 83.2808   1
  -3   1  -4 2269.19 91.0554   1
  -3   1  -4 2301.86  90.122   1
   3  -1  -4 2220.36 91.5342   1
   1   3  -4 2185.13 90.6433   1
  -1  -3  -4 2298.56 102.097   1
  -1   3  -4 2205.32 92.5107   1
   1   3  -4 2382.80 90.3458   1
   1  -3  -4 2301.55 100.075   1
  -3  -1  -4 2223.49 90.5856   1
  -1  -3  -6 2351.28 104.866   1
   3   1  -6 2301.66 90.4598   1
  -3   1  -6 2471.50 94.3456   1
   1   3  -6 2482.92 98.2328   1
  -3  -1  -6 2564.10 100.812   1
  -3   1  -6 2388.66 110.421   1
  -1   3  -6 2419.76 96.0945   1
   1  -3  -6 2425.40 110.845   1
  -1  -3  -6 2553.48 97.3992   1
   3  -1  -6 2507.90 113.398   1
   1   3  -6 2332.06  150.76   1
   3   1  -6 2341.40 108.279   1
  -1   3  -6 2526.20 110.646   1
   1  -3  -6 2355.06 109.688   1
  -3  -1  -6 2402.83 102.115   1
   3  -1  -6 2406.04 108.274   1
   1   3  -8 91.0849   19.22   1
  -1   3  -8 75.5123  21.775   1
  -1  -3  -8 49.9275 12.4917   1
   1  -3  -8 71.5768  8.9432   1
  -3   1  -8 35.4908 18.0178   1
   1  -3  -8 69.5543 9.38015   1
   3   1  -8 93.6963 21.6187   1
  -1  -3  -8 112.083 18.6893   1
  -3  -1  -8 96.2934 22.5089   1
  -1   3  -8 60.4133 14.2739   1
   3  -1  -8 92.7202 22.9398   1
   1   3  -8 75.7728 10.2786   1
  -3  -1  -8 85.0473 13.3499   1
  -3   1  -8 89.2251 14.5845   1
   1  -3  -8 61.4817 18.9239   1
  -3  -2   1 8969.20 318.681   1
   2   3  -1 9348.40 315.186   1
  -3  -2  -1 8330.65 353.399   1
   3   2   1 9310.99 318.185   1
   2  -3   1 9227.28 317.365   1
   2   3  -1 9290.23 335.706   1
  -2  -3  -1 7238.18 565.299   1
   2  -3  -1 9552.25 323.887   1
  -3   2  -1 9149.61 327.959   1
   2  -3   1 9119.84 317.326   1
  -2   3  -1 8816.94 331.755   1
   3  -2  -1 9381.18 382.857   1
  -2   3   1 239.407 200.503   1
  -3   2  -1 8393.25 455.175   1
   2   3   1 9264.56 400.201   1
  -2  -3   1 8744.68 377.027   1
  -2  -3   3 2616.18 98.1233   1
  -3   2  -3 2506.98 107.162   1
  -3  -2  -3 2615.62 111.121   1
  -3   2  -3 2604.33 106.358   1
   2   3  -3 2561.50  94.214   1
  -2  -3  -3 2513.17 112.596   1
  -2   3  -3 2412.46 93.6008   1
   3   2   3 2789.55 107.953   1
  -2   3  -3 2516.46 109.163   1
   3   2  -3 2582.18 97.6261   1
   2   3  -5 1304.17 61.2791   1
   2  -3  -5 1270.90 57.9654   1
  -2   3  -5 1355.29 60.7669   1
  -2  -3  -5 1350.64  60.186   1
   2  -3  -5 1241.12 56.7981   1
  -3   2  -5 1271.62 51.3598   1
   3  -2  -5 1281.60 52.5913   1
   3  -2  -5 1272.67 49.1628   1
  -3  -2  -5 1290.84 50.0425   1
  -3   2  -5 1262.89 61.5612   1
   3   2  -5 1246.07 45.9281   1
   2   3  -5 1290.89 48.2693   1
   3   2  -7 154.334 9.69855   1
  -3  -2  -7 149.276 15.1295   1
  -3  -2  -7 125.371 20.4405   1
   3   2  -7 156.247 20.3317   1
   3  -2  -7  133.75 6.52374   1
  -2  -3  -7  162.76 23.1452   1
  -2   3  -7 192.576 18.1423   1
  -2  -3  -7 171.053 14.4421   1
  -3   2  -7 122.194 14.9071   1
  -3   2  -7 141.398 17.8225   1
  -2   3  -7 152.301  17.362   1
   2  -3  -7 134.223 18.3658   1
   2   3  -7 131.326 11.4846   1
   3  -2  -7 142.192 6.75502   1
   2  -3  -7 154.612 23.4607   1
   2  -3  -7 132.024 9.62543   1
   2   3  -7 123.685 17.7796   1
   3  -2  -7 158.022 23.0727   1
  -2   3  -9 46.6144  19.614   1
  -3  -2  -9 64.3092 25.3392   1
   3   2  -9 76.9379 26.8523   1
  -3   2  -9 63.4667 20.1718   1
  -2  -3  -9 33.9953 25.1991   1
   3  -2  -9 45.4355 30.0668   1
   2  -3  -9-13.5744 31.7485   1
   2   3  -9 34.3743 19.4847   1
   3  -3  -2 1159.69 50.7602   1
   3  -3   2 1060.82 48.6863   1
  -3  -3   2 1050.29  47.857   1
  -3  -3  -2 1097.06 42.8656   1
  -3   3  -2 1150.83 43.9868   1
   3   3   2 1041.42 52.0467   1
  -3   3  -2 1175.25  40.133   1
   3   3  -6 273.632  14.535   1
   3  -3  -6 264.983 23.9278   1
  -3  -3  -6 311.233 19.3467   1
  -3   3  -6 317.255 22.0797   1
   3  -3  -6 273.136 14.1421   1
  -3  -3  -6 316.625 22.3653   1
  -3   3  -6 301.652 21.3849   1
   3  -3  -6 282.231  13.966   1
   3   3  -6 283.482 25.1193   1
  -4   0   0-4.24369 1.66082   1
   0  -4   0 4.69436 1.99544   1
   0   4   0  4.8376 2.05887   1
   0  -4  -215599.00  627.94   1
   0   4  -215376.30 637.545   1
  -4   0  -216195.90 602.596   1
   4   0   216011.90 747.524   1
   0   4  -416201.00 699.404   1
   0  -4  -416393.50 651.155   1
   4   0  -415468.00 561.632   1
  -4   0  -415869.00 676.212   1
   0   4  -416125.00 627.996   1
   0   4  -6 360.862 20.2561   1
  -4   0  -6 383.351  22.635   1
   4   0  -6  384.30 26.8384   1
   4   0  -6 358.987 14.2664   1
   0   4  -6 353.867 21.2131   1
  -4   0  -6 365.827  25.312   1
   0  -4  -6 342.334 26.3464   1
   0  -4  -6 410.571 21.3881   1
   0  -4  -8 717.946 34.3523   1
  -4   0  -8 782.999 89.7296   1
  -4   0  -8  765.70 42.3867   1
   0   4  -8 779.656 43.3646   1
   0  -4  -8 742.377  49.925   1
   0   4  -8 687.868 31.7306   1
   4   0  -8 764.737 60.8544   1
  -1   4   1 3528.23 233.925   1
  -1  -4  -1 3916.44 219.212   1
   1   4   1 4395.37 242.027   1
   1   4  -1 4448.94 182.323   1
   1   4  -1 4432.07 165.509   1
  -1  -4   1 4651.70  175.60   1
   4   1   1 4544.97 235.295   1
  -1   4  -1 4395.00 173.639   1
   1  -4   1 4497.54 213.027   1
   1  -4  -1 4496.10 173.451   1
  -4  -1  -1 4533.65 168.546   1
  -4   1  -1 4494.00 176.402   1
  -1  -4   3 1735.15 71.7614   1
  -1   4  -3 1828.01 81.2636   1
   4  -1   3 1794.19 73.0609   1
   1  -4  -3 1763.74 74.7139   1
   1   4  -3 1718.98 61.9642   1
   4   1   3 1760.91  75.903   1
   4   1  -3 1727.07  66.736   1
  -4   1  -3 1725.89 69.9131   1
  -4  -1  -3 1742.72 68.5968   1
   1  -4   3 1674.62 67.0466   1
  -1  -4  -3 1830.65 75.3273   1
  -1   4  -5 148.511 14.6947   1
  -4   1  -5 149.754 14.4741   1
   1   4  -5 168.824 11.9049   1
   4   1  -5  158.79 8.00505   1
   1  -4  -5 194.757 16.1432   1
  -1   4  -5 148.631 12.7462   1
   1   4  -5 161.735 14.8116   1
  -4  -1  -5 164.852 14.2883   1
  -4  -1  -5 170.351 15.7532   1
   4  -1  -5 151.128 6.62969   1
  -1  -4  -5 144.177 14.5209   1
  -4   1  -5 159.088  14.049   1
  -4  -1  -7 123.713 15.7135   1
  -4   1  -7 114.111 16.6544   1
  -1   4  -7 149.499 15.7307   1
   1  -4  -7 128.423 11.3649   1
   4   1  -7 144.587 20.5496   1
  -4  -1  -7 113.072 19.4311   1
   1   4  -7 143.017 16.5026   1
  -4   1  -7 131.287 19.1453   1
  -1   4  -7 106.914 15.5963   1
   1   4  -7 110.321 11.6286   1
   4  -1  -7 83.0996 20.6426   1
  -1  -4  -7  108.63 12.0269   1
  -1  -4  -7 116.375 30.7756   1
   1  -4  -7 161.135 23.4396   1
  -4  -1  -9 14.0119 22.9968   1
   1   4  -9 6.54341 17.5582   1
  -1  -4  -9  12.727 24.5688   1
  -4   1  -9 10.1833 19.8364   1
   4  -1  -9 12.5084 30.2007   1
   4   1  -9 28.3861 26.9231   1
  -1   4  -9-13.2494 19.2228   1
   1  -4  -9 4.43501 24.4495   1
  -2  -4   0 7796.05 239.504   1
   2  -4   0 7936.94 183.569   1
  -4  -2   0-5.96274 2.05021   1
  -4   2   0-1.49139 1.95032   1
   2   4   0 7925.53  234.80   1
  -2   4   0 0.42369  1.9066   1
  -2  -4   0-2.10451  2.2098   1
   4   2   0 7913.11  212.38   1
   2  -4   211026.00 419.133   1
   2   4   210970.40 465.505   1
  -2  -4  -210983.30 512.464   1
  -4   2  -211002.80 400.759   1
  -2  -4   210683.40 403.996   1
  -2   4  -210685.10 434.227   1
  -4  -2   210734.30 444.845   1
   2  -4  -211126.80 391.294   1
   4   2   210741.90 564.396   1
   4  -2   210897.70 469.109   1
  -2   4  -211039.80 433.974   1
  -4  -2  -210873.20 393.661   1
  -4   2  -210872.30 420.041   1
   2   4  -210743.50 443.024   1
   4  -2  -4 1227.36 49.5379   1
  -4   2  -4 1256.38 51.2461   1
  -2   4  -4 1296.35 62.5116   1
  -4  -2  -4 1277.47 59.2542   1
   4  -2  -4 1319.68 46.9601   1
  -4   2  -4 1354.43 56.5855   1
  -2  -4  -4 1345.69 57.7381   1
   2  -4  -4 1234.42 51.6888   1
   2   4  -4 1287.67 49.2944   1
   4   2  -4 1260.90 48.0619   1
  -4   2  -6 451.274 25.4965   1
  -2  -4  -6 506.636 31.0771   1
   2   4  -6 469.652 28.5504   1
   4   2  -6 483.907 28.6598   1
   2  -4  -6 455.577 22.3683   1
  -4   2  -6  480.43 25.1235   1
   2   4  -6  395.90 25.6801   1
  -4  -2  -6 416.592 24.2604   1
  -4  -2  -6 454.064 27.8036   1
   2  -4  -6 459.889 31.4093   1
   4   2  -6 455.633 20.9949   1
  -2  -4  -6 506.691 24.4513   1
  -2   4  -6 483.474 24.4369   1
  -2   4  -6 475.357 28.7669   1
   4  -2  -6 504.443 31.8398   1
   2   4  -8 44.9976 9.47439   1
  -2   4  -8 52.4314 18.5675   1
   2   4  -8 37.6307 16.6146   1
  -2  -4  -8  67.987 14.3927   1
  -4   2  -8  163.76 77.3551   1
  -2  -4  -8 63.9757 23.6103   1
  -4   2  -8  62.371 17.3683   1
   4  -2  -8 78.9711 24.0057   1
  -4  -2  -8 61.4926 13.8379   1
  -2   4  -8 95.0448 14.4001   1
   2  -4  -8 36.2969 23.7039   1
   4   2  -8 62.7042 19.8086   1
  -4  -2  -8 70.9392 21.0323   1
   3  -4   1 9446.62 344.937   1
   3   4  -1 9404.34 343.057   1
   4   3   1 9445.17 362.372   1
  -4   3   1 9215.22 360.588   1
   4  -3  -1 9638.65 371.888   1
  -4   3  -1 9330.95 316.868   1
  -3  -4   1 9415.40 382.542   1
   4  -3   1 9310.18 364.766   1
  -3  -4  -1 9271.68  369.17   1
   4   3  -1 9164.82 310.152   1
   3   4  -1 9257.85 356.672   1
   4  -3   1 9654.03 399.153   1
  -4  -3   1 8819.80 364.799   1
  -4  -3  -1 9308.26 360.206   1
  -3   4  -1 9154.40 384.827   1
   3   4   1 9371.91 409.036   1
  -3   4   1 9571.67 439.783   1
   3  -4  -1 9528.52 368.012   1
  -4   3  -1 9313.06 389.575   1
   4  -3   3 3668.58 158.612   1
   3   4   3 3749.72 148.436   1
   3   4  -3 3777.95 144.343   1
   4   3   3 3740.90 192.761   1
  -3   4  -3 3665.63 140.471   1
  -4  -3   3 3683.77 146.417   1
  -4  -3  -3 3630.89 147.482   1
   4  -3  -3 3812.98 143.925   1
  -4   3  -3 3677.71 141.056   1
   4   3  -3 3673.13  159.89   1
  -3  -4   3 3579.55 141.925   1
  -4   3  -3 3785.45 161.114   1
  -3   4  -3 3708.40 131.189   1
   3  -4  -3 3666.32 150.028   1
  -3  -4  -3 3743.78 158.307   1
  -3  -4  -5 698.953  32.607   1
   4  -3  -5 653.819 24.4335   1
   4  -3  -5 617.704 24.4312   1
  -4   3  -5 648.886 29.5364   1
   3  -4  -5 658.055 38.8431   1
  -3   4  -5 665.481 30.3803   1
  -4  -3  -5 710.099 34.6836   1
   3  -4  -5 693.452 26.5186   1
   4   3  -5 660.014 28.2157   1
  -4   3  -5 637.469 32.3529   1
   3  -4  -5 639.343 29.2475   1
   3   4  -5  635.34  30.133   1
  -4   3  -7 122.607 15.8976   1
   4   3  -7 97.2188 7.02083   1
   4  -3  -7 74.6265 27.5961   1
  -3   4  -7 137.413 16.3552   1
   3  -4  -7 153.895  19.401   1
   3  -4  -7 99.6768 5.46111   1
  -4  -3  -7 107.264 21.4498   1
  -3  -4  -7 69.4044 15.0381   1
  -4   3  -7 116.116  17.183   1
   3   4  -7 138.907 18.3904   1
  -4  -3  -7 132.437 15.5846   1
   3   4  -7 100.952 9.84433   1
   3  -4  -7  105.77  5.8491   1
   4   3  -7 80.4508 17.2143   1
  -3  -4  -7 133.084 34.9677   1
  -3   4  -7 120.271 15.0241   1
   3   4  -9-2.58672 17.3198   1
   4  -3  -9 43.7319 32.5443   1
   3  -4  -9 38.2956 32.6452   1
  -4  -3  -9-5.63194 24.2607   1
  -4   3  -9 19.6022 14.6764   1
  -3  -4  -9-17.3262 24.5369   1
   4   3  -9 63.5172 24.0794   1
  -4  -4   0 733.091 32.2407   1
   4   4   0 717.841 29.6349   1
  -4  -4   4 589.448 28.5558   1
   4   4  -4 622.693 26.4663   1
   4  -4  -4 628.466 26.7325   1
  -4   4  -4  627.87 29.3189   1
  -4  -4  -4 622.729 31.6641   1
  -4   4  -4 608.845 26.1818   1
  -4  -4  -8 52.1748 14.1166   1
   4  -4  -8 112.314 26.7014   1
   4   4  -8  78.569 18.8299   1
  -4   4  -8 93.7477 17.9291   1
  -4   4  -8  107.19 20.1673   1
  -4  -4  -8 153.751 29.1427   1
  -5   0  -1  1.6376 3.85319   1
  -5   0  -3 12.9686 6.86641   1
   5   0   3 9.31038 7.40098   1
  -5   0  -5 9.15502 10.1361   1
  -5   0  -5-22.7556 10.4081   1
  -5   0  -7 23.2564  15.541   1
   5   0  -7 10.6411 17.3066   1
  -5   0  -7-0.33944 14.5958   1
   5   0  -9-19.9236 28.8554   1
  -5   0  -9 30.2715 21.7135   1
  -1   5   0  977.52 226.183   1
   5   1   0 9166.71 425.198   1
  -5  -1   0 5163.04 339.734   1
   1  -5   0 8946.95 266.028   1
   1   5   0 9256.26 373.255   1
  -1  -5   0 1011.87 207.887   1
  -1  -5   0 9055.99 295.441   1
   1   5   0 2168.18  325.14   1
   1  -5  -2 1553.26 64.8915   1
   1   5  -2 1561.21   66.25   1
  -1   5  -2 1577.65 69.7383   1
  -5   1  -2 1578.70 55.1017   1
   5  -1   2 1535.02 63.1668   1
  -1  -5  -2 1551.00 66.5927   1
   5   1   2 1627.61 73.6751   1
  -1  -5   2 1582.40 55.5009   1
  -5  -1  -2 1545.55 58.9794   1
  -5  -1   2 1511.64 64.9178   1
   1  -5  -4 1193.51 59.2874   1
   1   5  -4 1203.51 46.7841   1
  -1   5  -4 1254.13 51.8017   1
  -5   1  -4 1228.92 49.2605   1
  -5   1  -4 1181.36 43.3093   1
  -1   5  -4 1193.63  45.997   1
   1   5  -4 1185.76  51.413   1
  -1  -5  -4 1228.57 56.4793   1
  -5  -1  -4 1166.11 45.3894   1
  -5  -1  -6 507.961 36.0106   1
  -5   1  -6 507.964 28.3859   1
   1   5  -6 455.147 28.0825   1
   1  -5  -6 526.634 32.9209   1
  -1   5  -6 468.499 28.3123   1
  -5  -1  -6 473.435 27.1836   1
   1  -5  -6 493.375 26.2894   1
  -1   5  -6  490.72 25.5319   1
   1   5  -6 536.898 31.0468   1
  -1  -5  -6 628.055 130.302   1
  -5   1  -6 475.943 27.0888   1
   1  -5  -8 28.1483  8.3551   1
  -1  -5  -8 72.6927 25.4897   1
  -5  -1  -8 41.6345 20.1693   1
  -5   1  -8 21.1002 16.1239   1
  -1   5  -8  18.242 13.6014   1
   1  -5  -8 64.2726 51.5822   1
  -1  -5  -8 19.1663  12.742   1
  -5   1  -8 23.7975 16.9236   1
   5  -1  -8 33.8241 22.3141   1
  -5  -1  -8 50.4116 16.8111   1
   1   5  -8 50.9818 18.8288   1
  -1   5  -8 61.5488 14.8685   1
   1   5  -8 18.5063 10.5907   1
   1  -5  -8 31.5304 8.39882   1
   5   1  -8 70.0755 21.4169   1
   2   5   1 3733.94 154.088   1
  -5  -2  -1 3618.02 129.726   1
  -5   2   1 3542.81 157.708   1
  -5   2  -1 3663.01 125.702   1
   2   5  -1 3664.91 169.945   1
  -2   5  -1 3752.99 165.268   1
   2  -5  -1 3703.64 142.208   1
   2  -5   1 3669.41 144.174   1
  -2  -5   1 3778.10 141.181   1
  -2   5   1 3828.93 166.117   1
   5   2   1 3703.12 147.632   1
  -2  -5  -1 3603.83 149.473   1
   5  -2   1 3818.71 138.587   1
   2   5  -1 3784.90  173.99   1
  -2  -5   1 3790.08  150.79   1
  -2  -5   3 792.649 34.6676   1
   5  -2   3 839.742 37.0804   1
  -5   2  -3 834.385 39.7342   1
  -5  -2   3 807.566 32.6442   1
   2  -5   3 858.966 42.7223   1
   5   2   3 898.574 41.6811   1
  -2  -5  -3 825.112 36.5337   1
  -2   5  -3 854.057 33.6927   1
   2   5  -3 854.792 31.0944   1
   2  -5  -3 820.943 31.5863   1
  -5  -2  -3 805.288 36.3295   1
  -5   2  -3 835.056  35.865   1
  -2   5  -5 39.4306 10.2724   1
   5   2  -5 46.3522 4.09371   1
  -5   2  -5 54.8322 12.6109   1
  -2  -5  -5 33.8546 14.7566   1
   2   5  -5 35.3557  10.704   1
  -5  -2  -5 74.4066 13.2499   1
  -2   5  -5 32.6881 8.31663   1
   2   5  -5 48.7256 32.9388   1
  -5   2  -5 34.0727 11.1814   1
   2  -5  -5 54.2999 11.7104   1
  -5   2  -7-6.35584 13.3809   1
  -5   2  -7-19.0954 14.2687   1
  -2  -5  -7-8.10716 9.82026   1
   5   2  -7 45.2414 16.8382   1
   2  -5  -7 3.84376 7.24831   1
  -2   5  -7 1.51229 12.4224   1
  -2   5  -7 -14.627 11.6601   1
   2   5  -7-7.74182 15.5993   1
   5  -2  -7 30.3179 30.0868   1
  -5  -2  -7 1.80835 16.5012   1
   2  -5  -7  12.055 6.60474   1
  -5  -2  -7-11.7481 16.2752   1
  -2  -5  -7 15.5104 19.4446   1
   2  -5  -7 15.9652 20.8601   1
   2   5  -7-9.64258 8.91717   1
   5  -2  -9-42.5325 32.9418   1
   5   2  -9  36.767 27.6343   1
   2  -5  -9 2.80561 24.3527   1
  -5   2  -9-1.64548 11.2098   1
  -5  -2  -9-38.2144 23.5426   1
  -2  -5  -9 5.33596 26.1354   1
   5  -3   026924.70 1138.35   1
   5   3   028096.30 1018.96   1
   3   5   027572.90 989.658   1
   3  -5   027278.10 1057.83   1
  -5   3   027117.50 1112.24   1
   3   5   2  398.02 17.9207   1
  -5   3  -2 375.467 16.4619   1
  -5   3  -2 389.303 18.1751   1
   5  -3  -2 395.051 17.7113   1
  -5  -3  -2  350.12 16.4396   1
  -3   5  -2 380.117 16.8599   1
  -3  -5   2 356.159 16.1152   1
   3  -5  -2 386.359 16.6131   1
  -3   5  -2 383.914 13.0827   1
  -5  -3   2 373.221 16.4603   1
   3  -5   2 404.907 18.3119   1
   3   5  -2 357.722 19.9332   1
   5   3   2 353.576  21.601   1
   5  -3   2 375.195 16.4577   1
   3  -5   2 365.164 23.1283   1
  -3  -5  -2 383.551 18.8458   1
   3   5  -4 3198.06 118.621   1
   3  -5  -4 3206.90 126.376   1
  -5   3  -4 3323.73  132.05   1
  -5  -3  -4 3331.70 140.624   1
  -3  -5  -4 3130.74 126.704   1
  -3   5  -4 3352.48 121.197   1
  -5   3  -4 3220.41 121.163   1
   5   3   4 3210.87 136.278   1
   5   3  -4 3196.24 126.676   1
  -3  -5   4 3184.23 129.675   1
  -5   3  -6 293.012 18.5675   1
   5   3  -6 287.966 12.5874   1
  -3   5  -6 292.437  19.465   1
   3   5  -6 352.311 20.0204   1
   3   5  -6 273.073 20.7957   1
   5  -3  -6 306.815 27.7975   1
  -3   5  -6 279.818 20.5087   1
  -3  -5  -6 323.331 28.1218   1
  -5  -3  -6 255.225 22.1403   1
   3  -5  -6 285.823 14.0642   1
   3  -5  -6 316.838 187.814   1
  -5   3  -6 313.936 21.2125   1
   3  -5  -6 297.824 14.0099   1
  -5   3  -8  65.589 20.7787   1
  -5  -3  -8 101.944 17.3434   1
   5  -3  -8 74.6702 25.6509   1
   3  -5  -8 95.8609 43.1468   1
  -3   5  -8 106.728 63.9593   1
   5   3  -8 83.7252 20.7094   1
  -3  -5  -8 77.7179 18.1048   1
  -5  -3  -8 47.4416 21.7744   1
   3   5  -8 74.1351  20.066   1
  -3  -5  -8 92.2248 28.3531   1
  -5   3  -8 70.1941 15.3277   1
   3   5  -8  75.965  9.6342   1
  -3   5  -8 93.4691 14.7082   1
  -4  -5  -1 2669.76 104.464   1
  -4  -5   1 2735.94 101.187   1
   4   5   1 2785.61 106.819   1
   4  -5  -1 2715.54 112.462   1
   4   5  -1 2712.98 107.746   1
   5  -4   1 2582.85 135.162   1
   5   4  -1 2697.50 89.3729   1
  -4   5  -1 2737.71 104.934   1
  -5  -4  -1 2693.07 108.396   1
  -5   4  -1 2733.43 105.645   1
   5   4   1 2784.17 106.626   1
  -5   4   1 2808.84 114.047   1
   5  -4  -1 2740.64 114.224   1
   5  -4   1 2672.18 100.574   1
  -4  -5   1 2795.86 113.393   1
  -4   5   1 2759.67 109.782   1
  -5   4  -3 399.042 20.2389   1
   4   5   3 456.228 21.9262   1
  -5   4  -3 393.033 16.4892   1
   5  -4  -3 400.869 16.2673   1
  -4  -5   3 387.121 17.4463   1
   5   4   3 406.026 21.3816   1
   4  -5  -3 406.168 17.1159   1
   5   4  -3 409.289 16.7773   1
  -5  -4   3 384.337 18.7051   1
   5  -4   3 437.226 19.6754   1
  -4  -5  -3  419.55  22.298   1
  -4   5  -3 378.681 20.4664   1
  -5  -4  -3 404.342 21.3102   1
   4   5  -3 383.082 17.1122   1
  -5   4  -5 58.5977  9.8287   1
  -4  -5  -5 61.6221 14.4301   1
  -5   4  -5 78.5342 13.2703   1
   4  -5  -5 61.1736 5.12503   1
   4  -5  -5 50.7624 5.26186   1
  -4   5  -5 76.1192 9.41404   1
  -5  -4  -5 71.5681 15.5451   1
  -4   5  -5 83.8532 13.1692   1
   5   4  -5 46.2669 6.36599   1
   4   5  -5  57.615 7.67244   1
  -4  -5  -7 16.4867 11.6793   1
   4   5  -7 10.7066 7.58862   1
  -4  -5  -7 34.6798 19.8349   1
   5  -4  -7 9.64226 20.0979   1
  -5  -4  -7 11.3092 21.9661   1
  -5   4  -7  0.1051 11.0355   1
   5   4  -7 10.5173 14.3739   1
   4  -5  -7-5.31448 20.5648   1
  -5  -4  -7 10.7784 13.3285   1
  -4   5  -7 45.7231 13.9662   1
  -5   4  -7 8.51602 19.1066   1
  -4   5  -7 1.50034 13.7174   1
   4   5  -7 5.53733  13.728   1
  -4  -5  -9-15.5858  26.626   1
   5  -4  -9 29.3658 25.6675   1
   4  -5  -9-7.08152 25.8134   1
  -5  -4  -9 53.6601 27.3679   1
   5   4  -9 8.45165  25.017   1
   5  -5   2  498.59 19.8695   1
  -5  -5  -2 529.155  23.721   1
   5  -5   2 497.518 24.7457   1
  -5   5   2 513.791 20.4679   1
   5   5  -2 516.161 20.3414   1
  -5   5  -2 513.931 18.4296   1
  -5   5  -2 523.522 24.8064   1
  -5  -5   2 464.565 23.1624   1
   5  -5  -2 524.707 21.5386   1
   5   5   2 557.047 24.3307   1
   5   5  -6 111.037 9.60723   1
  -5  -5  -6 144.568 19.7693   1
   5  -5  -6 149.297 55.1991   1
  -5   5  -6 101.847 12.5606   1
  -5   5  -6  128.19 19.5975   1
   0  -6   0  92.645 5.89937   1
   0   6   0 93.9012 6.85537   1
   0  -6   0 101.019 6.13913   1
   0   6   0 100.148  7.6198   1
   6   0   0 99.6507 7.20374   1
   0  -6   2 3031.67 132.292   1
   0  -6  -2 2886.86 122.288   1
   6   0   2 2886.27 131.175   1
  -6   0  -2 3052.72 118.388   1
   0  -6  -2 3100.33 124.759   1
   0   6  -2 3002.04 94.9649   1
   0   6  -2 3080.48  119.48   1
   0  -6  -4 853.297 38.1788   1
   0   6  -4 880.039 34.8863   1
  -6   0  -4 900.194 38.2639   1
   0  -6   4 937.425 40.5309   1
   6   0   4 953.635 40.7607   1
   0   6  -4 903.002  36.816   1
   0   6  -6 494.353 26.2191   1
   0   6  -6 467.461 26.6317   1
  -6   0  -6 478.166 28.1532   1
  -6   0  -6  499.98 30.5562   1
   0  -6  -6 567.376 74.5364   1
   6   0  -8 84.1662 18.3723   1
   0   6  -8 72.4728 12.6988   1
   0  -6  -8 70.8384 57.4824   1
  -6   0  -8 115.344 20.1793   1
   0  -6  -8 76.6334 12.5999   1
  -6   0  -8 110.236 19.9818   1
   0  -6  -8 96.4631 13.4505   1
   0   6  -8 74.0822  15.045   1
  -1  -6   1 7481.29 311.607   1
   1   6  -1 7693.70 293.609   1
   1  -6  -1 7659.11 333.288   1
   1   6  -1 7526.51 304.016   1
   1  -6   1 7565.70 388.988   1
  -1   6   1 7657.21 334.114   1
  -6   1  -1 7709.45 285.402   1
  -1  -6  -1 7696.27 331.739   1
  -1  -6  -1 7575.12 306.227   1
   1   6   1 7527.31 293.308   1
  -1   6  -1 7889.32 318.681   1
   6  -1   1 7767.68 319.752   1
  -1   6  -3 2717.27 130.934   1
   1  -6  -3 2825.73 112.945   1
   1  -6   3 2694.70 111.101   1
  -1  -6   3 2801.87 115.051   1
  -6   1  -3 2723.38 96.6267   1
   1   6  -3 2698.58 104.123   1
  -6  -1  -3 2697.01 101.859   1
  -1   6  -3 2817.95  136.00   1
   1  -6  -3 2770.70 122.848   1
  -1  -6  -3 2781.35  113.08   1
   6  -1   3 2690.44  112.06   1
   6   1   3 2704.66 107.097   1
  -1   6  -5 462.491 23.8247   1
   1   6  -5 410.409 19.4734   1
  -6  -1  -5  407.33 22.2827   1
  -1  -6  -5 430.704 26.1007   1
  -6   1  -5 400.831 23.4692   1
  -6   1  -5 442.598  22.617   1
  -1   6  -5  446.99 20.2926   1
   1   6  -5 456.812  19.882   1
   1  -6  -5 351.678 25.2351   1
  -1   6  -7 71.9334 15.0062   1
  -6  -1  -7   98.13 18.5497   1
   1  -6  -7 106.834 23.6466   1
  -6   1  -7 101.859 16.3235   1
   1   6  -7 98.1535 14.2848   1
  -1  -6  -7 60.7085 12.4096   1
  -1   6  -7  90.591  12.808   1
   1   6  -7 88.7343 13.8376   1
  -6  -1  -7 93.1912 22.2703   1
   1  -6  -7 84.5626 10.4775   1
  -1  -6  -7 84.7121 22.1689   1
   6  -1  -7 66.5665  22.352   1
   1  -6  -7 88.1358 10.0449   1
   6   1  -7 105.447  20.614   1
  -6   1  -7 73.0557 18.8936   1
  -1  -6  -9-24.9459 26.0653   1
  -6   1  -9-19.8816 11.8676   1
   6  -1  -9-14.5719  30.624   1
   6   1  -9 7.98653  29.208   1
  -6  -1  -9  11.817 19.5557   1
   1  -6  -9-20.4763 18.3158   1
   6   2   0 1646.35 57.9727   1
   2   6   0 1572.85 64.1473   1
  -2  -6   0 1609.88 63.9119   1
   2   6   0 1623.45 57.9428   1
  -2  -6   0 1601.43 62.1951   1
   2  -6   0 1486.39 65.9242   1
  -2   6   0 1580.56 62.5294   1
  -6  -2   0 1565.32 59.1431   1
   2  -6  -2 3303.46 113.381   1
   2   6  -2 3196.00 139.743   1
   2   6   2 3147.69 129.307   1
  -2  -6  -2 3322.69 144.005   1
  -2  -6   2 3090.68 159.343   1
   2   6  -2 3286.55  123.06   1
  -6  -2   2 3174.96 160.428   1
   6   2   2 3434.65 151.782   1
   6  -2   2 3203.54 128.874   1
  -6  -2  -2 3199.00 137.075   1
   2  -6  -4 927.368 43.2143   1
  -2   6  -4 1001.50 43.5452   1
   2  -6  -4 926.336 38.1239   1
   6  -2   4 944.488 37.6822   1
  -6   2  -4  942.85 41.3767   1
  -2  -6  -4 911.292 40.2524   1
  -2  -6   4 998.008 39.8063   1
  -6   2  -4 1016.87 43.9472   1
   2   6  -4 957.119 35.6714   1
  -2   6  -4 939.476  35.926   1
  -6  -2  -4 956.667 44.1044   1
   6   2   4 880.038 46.3738   1
   2  -6  -6 158.895 10.5328   1
  -6  -2  -6 175.262 18.3915   1
  -6   2  -6 150.933 14.6237   1
  -6   2  -6  131.49 16.8366   1
   2   6  -6 127.875 11.3875   1
  -2  -6  -6  163.41 42.8632   1
  -2   6  -6 148.076  15.008   1
  -2   6  -6  147.02 12.0564   1
   2   6  -6 130.992 14.7548   1
   2  -6  -6 132.806 49.9916   1
  -6  -2  -6 160.019 17.4251   1
   6  -2  -8 115.253 26.5809   1
  -6   2  -8 105.274 18.3359   1
   6   2  -8 129.495 23.2264   1
  -2   6  -8 135.926 15.0623   1
   2   6  -8 109.711 12.6436   1
  -6   2  -8 110.855  22.735   1
  -6  -2  -8 122.283 22.0944   1
  -2  -6  -8 105.658 16.4218   1
  -2  -6  -8 155.908 48.2335   1
   2   6  -8 161.424 21.4471   1
   2  -6  -8 154.275 28.3219   1
  -2   6  -8 90.1853 18.5389   1
  -6  -2  -8 190.313 23.6924   1
  -6  -3  -1 6587.26 245.453   1
  -3  -6   1 6574.45 261.399   1
  -3  -6   1 6577.11 275.705   1
   6   3  -1 6660.99 238.434   1
   3   6  -1 6684.98 238.183   1
  -6   3  -1 6726.18 276.053   1
   3   6   1 6863.56 277.748   1
   3   6  -1 6432.23 265.131   1
  -3  -6  -1 6694.75 280.477   1
  -6   3   1 6671.43 260.247   1
  -3   6   1 6666.11 274.574   1
   6  -3  -1 6742.69  277.50   1
  -6   3  -1 6694.42 227.974   1
   3  -6   1 6709.65 309.552   1
   6   3   1 6621.04 273.702   1
   6  -3   1 6679.43 308.024   1
   3  -6  -1 6715.64 326.776   1
   3   6   3 1826.43 74.7432   1
  -6  -3  -3 1798.84 65.9424   1
   3  -6  -3 1811.78 71.4955   1
   6  -3   3 1883.93 76.8342   1
   3   6  -3 1872.63 67.4243   1
  -3  -6   3 1716.12  70.016   1
  -6   3  -3 1796.99 77.8612   1
   3  -6   3 1808.53 72.2541   1
  -3  -6  -3 1765.56 74.3379   1
  -6  -3   3 1703.39 68.4266   1
   6   3   3 1929.39 85.2394   1
  -3   6  -5 547.207 821.915   1
   3   6  -5 234.913  51.834   1
   3  -6  -5 215.897 11.3628   1
  -6   3  -5  196.97 15.6424   1
  -6   3  -5 218.962 16.8446   1
   3  -6  -5 243.349 21.1757   1
  -3  -6  -5 176.069 16.7002   1
  -3   6  -5 220.076 14.3243   1
  -6  -3  -5 217.418 19.5053   1
  -6  -3  -7 5.43596 19.1994   1
  -6  -3  -7 3.32023 17.7793   1
  -6   3  -7 16.5923 14.7027   1
   3   6  -7 25.7252 15.3671   1
  -6   3  -7 20.3339 14.7596   1
  -3  -6  -7 11.2056 20.1702   1
  -3  -6  -7 11.6306  11.166   1
   3  -6  -7 10.5551 5.44157   1
   3  -6  -7 14.5702 5.43944   1
   3   6  -7 15.4519 9.06593   1
   3  -6  -7 55.7411 22.6053   1
   6   3  -7  1.1966 16.0344   1
  -3   6  -7 16.1495 10.0942   1
   6  -3  -7 60.6382 23.6331   1
  -3   6  -7 22.4697 14.4459   1
   6   3  -9 18.8403 27.2785   1
  -3  -6  -9-30.9986 25.5105   1
   6  -3  -9 8.88242 25.0531   1
   3  -6  -9 89.1917 38.1997   1
  -6  -3  -9 44.0592 24.7854   1
   6  -4   0 1812.33 74.3656   1
   4   6   0 1817.02 64.6746   1
  -4   6   0 1823.86  73.378   1
  -6   4   0 1842.70 70.5213   1
  -4  -6   0 1839.93 73.5396   1
   4  -6   0 1770.71 74.1032   1
   6   4   0 1861.44 62.5189   1
  -6  -4   0 1782.59 77.3477   1
  -6  -4  -2 154.532 10.9238   1
  -6  -4   2 135.949 8.33528   1
  -4   6   2 128.756 7.39512   1
   4  -6  -2 139.434  8.8564   1
   4  -6   2 159.461 7.75371   1
   6  -4   2 143.609 9.00942   1
  -6   4  -2 130.283 7.25441   1
   4   6   2 142.557 11.5586   1
  -4  -6   2 136.807 8.90659   1
  -4  -6  -2 129.992 11.6165   1
  -6   4  -2  156.46 13.0023   1
   4   6  -2 154.783 10.3097   1
   4   6  -2 137.392 7.32224   1
  -4   6  -2 136.182 9.78102   1
   6   4   2 169.457 11.8003   1
   4  -6   2 143.368 10.3372   1
  -6   4   2 164.084 8.59186   1
  -6  -4  -4 36.0796 11.3458   1
  -6   4  -4 43.0329 9.29318   1
  -4  -6  -4 31.2489  13.574   1
   6  -4   4  18.652 8.37149   1
   4   6  -4 23.2346 7.43707   1
  -4  -6   4 26.2246 7.80264   1
   4  -6  -4 32.7716 5.27788   1
  -4   6  -4 35.0073 5.49592   1
  -6  -4   4 28.6016 6.05085   1
   6   4   4 31.0162 9.43769   1
  -4   6  -6-7.78386 6.94266   1
   4  -6  -6 11.4258 4.92972   1
  -6  -4  -6 7.54977  11.217   1
  -6   4  -6 37.6182 10.8552   1
  -6   4  -6-0.66364 14.1576   1
   4  -6  -6 52.5972 19.7282   1
   4   6  -6 31.8186 12.9225   1
   4   6  -6 2.68154  7.6321   1
  -4  -6  -6 10.5391 31.5054   1
  -4   6  -6-12.1015  12.647   1
   4  -6  -6 7.95639 4.39743   1
   4  -6  -8-5.59341 16.4307   1
  -4  -6  -8 30.3879 13.7235   1
  -6   4  -8 6.60601 12.5928   1
   4   6  -8 12.0218 7.94556   1
  -6   4  -8 36.1607 17.5919   1
   4   6  -8 28.0481 16.3728   1
  -4   6  -8 36.9253 16.0669   1
  -4  -6  -8 73.4289 25.7182   1
   6  -4  -8 9.24036 24.7181   1
  -4   6  -8  37.858 13.9295   1
  -6  -4  -8 21.0829 20.2907   1
  -6  -4  -8 72.1698  26.013   1
   6   4  -8 2.31066 18.2542   1
  -5   6   1 2331.70 89.1361   1
   6   5   1 2444.06 93.2434   1
  -6  -5   1 2438.63 102.198   1
  -6   5  -1 2411.05 96.9099   1
   5  -6  -1 2350.12 96.7016   1
  -5  -6   1 2311.83 101.831   1
  -6  -5  -1 2409.01  85.614   1
  -5  -6   1 2346.15 91.3648   1
   5   6  -1 2457.73 87.6004   1
   5   6   1 2428.30 90.1225   1
   6  -5   1 2376.76 112.801   1
   6  -5   1 2367.98 86.3367   1
  -5  -6  -1 2358.91 99.2739   1
   6  -5  -1 2385.98  110.24   1
  -5   6  -1 2321.22 100.984   1
   6   5  -1 2410.85 81.7354   1
  -6  -5  -3 538.539 24.9921   1
   6  -5  -3 541.626 22.9517   1
  -5   6  -3 547.623 25.2995   1
   5  -6   3 502.018 24.6907   1
   5  -6  -3 561.575 22.4483   1
  -5   6  -3 531.401 21.8573   1
  -5  -6   3 541.547 22.0496   1
  -6   5  -3 521.957 25.0715   1
   6  -5   3 542.407 24.2949   1
   5   6   3 534.601 25.3791   1
  -6   5  -3 542.312 22.5841   1
   5   6  -3 545.502 22.7192   1
  -5  -6  -3 509.124 25.8748   1
  -6  -5   3 532.017 23.5606   1
   6   5   3 584.414 26.4205   1
  -6  -5  -5 133.196   16.63   1
  -5   6  -5 204.707 503.222   1
   5  -6  -5 89.3526 5.66609   1
   5   6  -5 79.9105 7.39783   1
  -5  -6  -5  76.366 15.8229   1
  -6   5  -5 86.4022 10.5233   1
  -6   5  -5 57.8592  14.166   1
   6   5  -5  87.944 7.60249   1
  -5   6  -5 83.2325 25.4343   1
  -5   6  -7 25.8395 9.44587   1
   6   5  -7 20.8136 15.5518   1
   5   6  -7 30.9011 35.1204   1
   5   6  -7 8.93254  13.109   1
  -5  -6  -7 35.1059 15.5931   1
   5  -6  -7 26.5798 16.6723   1
  -6   5  -7 44.3849 13.2477   1
  -6  -5  -7 63.6388 18.7919   1
  -6   5  -7  33.375 16.8535   1
   6  -5  -7 3.40508 20.9002   1
  -6  -5  -7 52.9641 20.5005   1
  -5   6  -7-1.82073 14.9942   1
   5  -6  -9-14.8021 26.3665   1
   6   5  -9 36.7571 39.1633   1
  -5  -6  -9-4.76433 27.0701   1
   6  -5  -9 0.45561 26.6535   1
  -6  -5  -9 10.0228 25.8485   1
  -6  -6   0 4370.84 162.322   1
   6   6   0 4503.79 216.446   1
   6   6  -4 69.1926  6.9054   1
  -6  -6  -4 80.0791 14.5443   1
   6   6   4 93.6708 14.9903   1
  -6   6  -4 78.4409 8.07896   1
  -6   6  -4 64.6568  12.765   1
  -6  -6   4 79.1196 8.32405   1
   6  -6  -4  81.782 5.63733   1
  -6  -6  -8 9.30834 17.6539   1
   6  -6  -8 36.7879 19.0918   1
   6   6  -8 879.438 303.928   1
  -6  -6  -8-1.73459  16.652   1
  -6   6  -8 38.5676 20.2005   1
  -6   6  -8 41.2189 14.8553   1
  -7   0  -1 8.19775 3.63364   1
   7   0   1-4.05668  3.3642   1
  -7   0  -3 5.28394 6.73457   1
   7   0   3  0.9308 8.14453   1
  -7   0  -5-10.9631 9.57969   1
  -7   0  -5 1.63201 11.6573   1
  -7   0  -7-13.3853 14.5361   1
   7   0  -7  26.916 13.8758   1
  -7   0  -7 33.1991 19.0864   1
   7   0  -9 0.57188 16.4702   1
  -7   0  -9 1.84454 12.6043   1
  -1  -7   0 179.727 9.83003   1
   1   7   0 197.245 11.3815   1
   1   7   0 203.754 12.7551   1
  -1  -7   0 191.481 10.8441   1
   7  -1   0 188.394 10.0118   1
  -1   7   0 183.801 10.1454   1
   1  -7   0 194.212 10.4859   1
  -7  -1   0 188.795 8.91101   1
   7   1   0 186.543 9.16751   1
   1  -7   0 178.641 9.03214   1
  -1   7  -2 298.131 13.2007   1
  -7   1   2 -2.7356 5.01532   1
   7   1   2 293.014 14.7562   1
   1  -7   2 247.117 13.6762   1
   7  -1   2 277.157 11.5441   1
  -7  -1  -2 264.816 13.1094   1
   1  -7  -2 239.975 11.9183   1
  -1  -7   2 217.209 13.1021   1
   1   7  -2 265.862 11.8148   1
  -1  -7  -2 263.241 14.2124   1
   1  -7  -2 273.648 22.7122   1
   1   7  -2 244.995 7.79545   1
   7  -1   4 31.6393 43.1348   1
  -1  -7  -4 17.1766 14.3145   1
  -7   1  -4 53.0667 12.2039   1
   1   7  -4 24.0993 8.03538   1
   1  -7  -4 16.1518 10.2265   1
  -7   1  -4 35.5377 8.68178   1
  -7  -1  -4 52.9252 12.3584   1
   7   1   4 6.63913 7.11363   1
   1  -7   4 4.70023 10.5469   1
   1   7  -4 17.3348 6.28419   1
   1  -7  -4 19.3127 6.51035   1
  -1  -7   4 28.2272 8.75145   1
  -1   7  -4 9.25526  4.6854   1
  -1   7  -4 41.4229 9.46078   1
  -1   7  -6 93.5154 13.7693   1
  -1  -7  -6 143.617 21.9253   1
  -1   7  -6 99.0454 11.4796   1
   1   7  -6  105.07 13.3216   1
   1  -7  -6 123.406 23.4874   1
  -7  -1  -6  111.37 20.3166   1
  -7   1  -6 118.484 14.2804   1
  -7   1  -6 77.1376 16.9785   1
   1   7  -6 80.9938 11.0486   1
  -7  -1  -6 88.9447 16.2576   1
   1  -7  -6 118.676  11.354   1
   1   7  -8 10.6804 16.5771   1
   1  -7  -8 9.33161 9.44185   1
  -1  -7  -8 14.9072 17.6388   1
  -7   1  -8 24.0681 18.4983   1
  -7  -1  -8 31.9191  18.525   1
  -1   7  -8-3.98006 13.1235   1
   7  -1  -8 11.7687 24.3534   1
   1  -7  -8 28.8552  24.932   1
  -1   7  -8   11.14 12.5066   1
  -1  -7  -8-1.98465 12.1168   1
  -7   1  -8 11.9795 16.7716   1
   7   1  -8 15.7266 20.7364   1
  -7  -1  -8-5.22147 17.1087   1
  -1  -7  -8-2.60006 11.1916   1
   1   7  -8 329.966 125.785   1
  -2  -7  -1 1743.22 75.6224   1
  -7   2  -1 1813.18 59.7314   1
   2   7  -1 1760.05 69.5003   1
   2   7   1 1881.80  84.103   1
   2  -7   1 1889.14 79.1658   1
   7  -2   1 1908.16 64.7405   1
  -2   7   1 1982.53 71.4841   1
   2  -7  -1 1793.43 83.4184   1
  -2  -7  -1 1691.47 64.2106   1
   2   7  -1 1747.72 65.2225   1
   7   2   1 1973.30 70.8488   1
  -2   7  -1 1714.02 80.2759   1
   7   2  -1 1747.23 113.708   1
  -2  -7   1 1898.74  87.003   1
  -7   2   1 1890.44 76.8281   1
  -2  -7  -3 1813.52 73.6838   1
   2  -7   3 1569.85 69.2305   1
  -2   7  -3 1718.74 58.1177   1
  -7   2  -3 1764.64 71.0518   1
   2   7  -3 1749.57 63.7538   1
   7  -2   3 1663.54 69.2969   1
  -7  -2   3 1592.96 67.8623   1
  -7  -2  -3 1633.96 69.0483   1
   7   2   3 1632.45 62.9188   1
   2  -7  -3 1678.77 61.9426   1
  -2   7  -3 1723.67 60.8419   1
  -7  -2  -5 292.948 20.3024   1
  -7   2  -5 388.551  24.877   1
  -2   7  -5 380.941 21.0374   1
   2   7  -5 347.453 18.3734   1
  -7   2  -5 314.465 22.1226   1
  -2  -7  -5 380.185 24.9975   1
  -2   7  -5 355.833 20.7916   1
   2  -7  -5 322.333 25.7162   1
   2  -7  -5  364.58 19.1266   1
   2   7  -5 312.988 18.1151   1
   2  -7  -7 153.487 26.3753   1
   2  -7  -7 102.486 10.3929   1
   2  -7  -7 194.949 90.9266   1
  -7   2  -7 100.269  18.029   1
   2   7  -7 107.706 13.0378   1
   2   7  -7 95.7195 12.9932   1
  -2   7  -7 116.707 13.5989   1
   7  -2  -7 106.533 38.9495   1
  -2   7  -7 134.023   16.31   1
  -2  -7  -7 154.469 20.1618   1
  -7   2  -7 91.9182 15.1645   1
  -7  -2  -7   87.98 19.0098   1
  -7  -2  -7 125.817 18.2166   1
   2  -7  -9-8.08262 35.2493   1
  -7  -2  -9 3.69282  18.977   1
  -7   2  -9-0.80798 11.0088   1
  -2  -7  -9 26.8436 20.9659   1
   7   2  -9 17.4725 16.4251   1
   7  -2  -9-9.72483 12.9286   1
   3   7   0 99.2407 7.94991   1
  -3  -7   0 104.891 6.88231   1
  -7  -3   0  84.996 7.49783   1
  -3  -7   0 66.2555 8.20328   1
  -3   7   0 91.0902 9.29839   1
  -7   3   0  103.11  8.3932   1
   7   3   0 78.6962 7.70198   1
   3  -7   0  99.078 6.92729   1
  -7   3  -2  114.47 7.23165   1
  -7   3   2 124.176 7.33179   1
   3   7  -2 123.301 6.68015   1
   3   7  -2 104.526 7.58291   1
  -3  -7  -2 148.857  10.548   1
  -3  -7   2  129.58 9.44671   1
  -3   7   2 125.414 8.47709   1
   7  -3   2 119.142 7.83033   1
   3   7   2 131.267 12.1015   1
   7   3   2  134.61  10.748   1
  -7   3  -2 111.186 11.7547   1
  -7  -3   2  110.73 7.79849   1
  -7  -3  -2 95.4578 8.21451   1
   3  -7  -2 117.685 7.64925   1
  -3   7  -4 12.0703 11.1928   1
   7  -3   4 -1.9888 7.95523   1
  -7   3  -4 13.0764 13.3104   1
   3  -7  -4 9.89455 6.14549   1
  -3  -7   4 16.7714 7.26866   1
  -7  -3  -4 1.28843 10.4148   1
   3   7  -4 33.4987 7.42575   1
  -3   7  -4 10.2051 4.20903   1
   7   3   4 13.5212 11.2684   1
  -3  -7  -4 24.5087 13.0649   1
   3  -7  -6 50.3034 7.48883   1
  -7   3  -6 52.7535 11.4443   1
  -3  -7  -6 24.0717 36.1081   1
  -3   7  -6  42.223 8.77083   1
  -7   3  -6 56.9422 16.7623   1
   3   7  -6 53.5978 10.6855   1
   3   7  -6 16.0615 11.4068   1
  -3   7  -6 25.9877 15.9605   1
  -7  -3  -6 32.0288 11.4026   1
   3  -7  -6 61.5919 20.3027   1
  -7   3  -8 7.02672 19.1344   1
  -3   7  -8 14.2494 9.81008   1
  -3  -7  -8-0.77522 24.5855   1
   3   7  -8 134.204 135.669   1
   7  -3  -8 35.8951 18.5333   1
  -7   3  -8 19.7671 14.2372   1
   3  -7  -8 16.8928 27.5083   1
  -7  -3  -8 32.1149 20.3514   1
   3   7  -8 2.38861  10.593   1
  -3   7  -8-5.75897  14.764   1
  -7  -3  -8 9.48712 21.0074   1
   7   3  -8   23.99 23.1759   1
  -3  -7  -8 4.54169 12.2277   1
  -4  -7   1 1548.36 65.1748   1
   4  -7   1 1485.15 61.4867   1
   7  -4   1 1485.69 61.0205   1
  -7   4   1 1511.45 59.3983   1
  -4  -7   1 1535.01  71.275   1
   7  -4  -1 1532.12  62.201   1
   4   7   1 1527.10 63.3313   1
   4   7  -1 1595.59 57.7348   1
  -4   7   1 1468.52 57.0915   1
  -4  -7  -1 1541.31 62.2156   1
   7   4   1 1517.62 63.5066   1
   7   4  -1 1547.64 58.2686   1
   4   7  -1 1547.52 59.1902   1
  -7  -4  -1 1552.48 58.8763   1
  -7   4  -1 1492.53 61.8446   1
   4  -7  -1 1556.66 66.9029   1
  -4  -7  -3 292.872  18.298   1
   4   7   3 296.082 18.6476   1
  -4  -7   3 279.134 14.9047   1
   4  -7   3 279.893 18.1706   1
  -7   4  -3 271.634 17.2118   1
  -7   4  -3 260.189 13.8596   1
   4   7  -3 280.897 15.1693   1
   7  -4   3 268.661 14.9701   1
   4  -7  -3  281.18 14.1467   1
  -4   7  -3 267.142  10.749   1
  -7  -4  -3 270.279 16.5519   1
  -7  -4   3  279.65 14.3556   1
   7   4   3 276.196  17.616   1
  -7   4  -5 3.92435 12.5579   1
  -4  -7   5-0.23184 7.30304   1
   4  -7  -5  8.3337 5.96769   1
  -7   4  -5 31.9146 8.13459   1
  -4  -7  -5 25.4159 10.7155   1
   4   7  -5 24.5607 23.7358   1
  -7  -4  -5 8.47464 12.7657   1
   4  -7  -5 39.5437 18.5213   1
  -4   7  -5-1.63708 12.0052   1
  -4   7  -5 2.60207  6.3491   1
   4   7  -7 21.0296 10.7205   1
   4  -7  -7-6.47924 22.3303   1
   4   7  -7-6.52396 14.2342   1
  -4  -7  -7-8.51114 14.5587   1
  -4   7  -7 3.15419 18.6098   1
  -7   4  -7 14.1037  16.418   1
  -7  -4  -7 20.2344 18.8433   1
   7  -4  -7 9.94612 21.5701   1
  -7   4  -7-4.72222 13.5508   1
  -4   7  -7-3.42767  9.7637   1
  -7  -4  -7 1.63024 14.6721   1
   4  -7  -9 13.8237 26.7338   1
  -4  -7  -9-22.9456  28.225   1
   7   4  -9 18.6724 19.1287   1
  -7  -4  -9 47.3197 24.6546   1
   7  -4  -9 -5.4929 21.1706   1
  -7   5   0 3486.90  127.07   1
  -5   7   0 3402.31 137.022   1
   7  -5   0 3415.92 130.216   1
   5   7   0 3421.98 126.208   1
   7   5   0 3595.81 186.203   1
   5  -7   0 3455.12 126.876   1
  -5  -7   0 3412.16 129.342   1
  -7  -5  -2 6788.59 244.829   1
  -7   5  -2 6766.89 272.792   1
  -5  -7   2 6712.63 268.535   1
  -5  -7  -2 6557.74 247.859   1
   5   7  -2 6843.12 266.681   1
  -7  -5   2 6654.55 253.482   1
  -5   7   2 6935.59 252.196   1
   5  -7   2 6785.64 319.087   1
   5   7   2 6963.16 288.388   1
   5   7  -2 6799.92 247.105   1
   5  -7  -2 6752.10 274.784   1
  -5   7  -2 6714.08 244.668   1
   5  -7   2 6846.10  311.81   1
   7   5   2 7055.25 271.382   1
   7   5  -2 7130.27 242.982   1
  -7   5  -2 6743.70 246.559   1
  -7   5   2 7001.07 274.616   1
  -7   5  -4 460.237 19.1103   1
   7  -5   4 445.221 20.9967   1
  -5  -7  -4 474.436 24.3793   1
  -7   5  -4  440.09 24.4984   1
  -5  -7   4 462.373 20.9325   1
   5   7  -4  442.29 19.8949   1
   5  -7  -4 451.758 20.9581   1
  -7  -5  -4 540.356 28.4056   1
  -7  -5   4 462.137  19.496   1
  -5   7  -4 455.524 21.7589   1
   7   5   4 507.987 26.8374   1
   5   7   4 430.058 26.4142   1
  -5  -7  -6 357.157 45.8872   1
  -7   5  -6 365.071 26.9621   1
  -7   5  -6 314.771 20.6985   1
   5   7  -6 342.426 17.2843   1
  -5   7  -6  322.37 23.1263   1
  -7  -5  -6 352.112 25.6394   1
   5  -7  -6 318.794 28.9014   1
  -5   7  -6 365.043 17.8368   1
  -7   5  -8 239.219 103.437   1
  -5  -7  -8  9.4763 24.0139   1
   7  -5  -8 51.6805 26.7893   1
   7   5  -8 8.38146   18.16   1
  -5  -7  -8 30.1269 19.8166   1
  -7   5  -8 21.8374 23.1486   1
  -7  -5  -8 32.4979 18.2907   1
   5  -7  -8  9.6017 27.7514   1
  -5   7  -8 12.9504 12.5462   1
  -5   7  -8 27.6185 17.3024   1
   5   7  -8 38.0037 16.6156   1
  -7  -5  -8 28.2935 21.7246   1
   6  -7  -1 7161.96 325.931   1
   7  -6   1 7335.14 294.613   1
  -6  -7   1 7195.73 328.897   1
   7  -6  -1 7197.80 312.986   1
   6   7  -1 7344.56 263.895   1
   6   7   1 7503.77 313.103   1
  -6   7   1 7238.57 297.065   1
  -6  -7   1 7166.14  297.85   1
  -6  -7  -1 7178.83 295.621   1
   7   6   1 7216.25 262.579   1
   7   6  -1 7305.91 253.881   1
  -6   7  -1 7165.38  261.35   1
  -7  -6   1 7158.20  260.97   1
  -7  -6  -1 7482.45 269.242   1
   7  -6   1 7387.01 286.666   1
  -7   6  -1 7387.91 277.525   1
   6   7  -3 3175.41 108.843   1
  -7   6  -3 2820.70 122.027   1
   6   7  -3 3011.83  113.23   1
   7  -6   3 3058.51 122.828   1
   6   7   3 3058.41 131.479   1
  -6   7  -3 3093.25 99.4258   1
   7  -6  -3 3017.65 117.154   1
   6  -7  -3 3116.82 119.482   1
  -7  -6   3 3033.91 123.133   1
   7   6   3 3115.74 115.739   1
  -6   7  -3 3026.06 115.426   1
   6  -7   3 3048.51  124.63   1
  -6  -7   3 3045.78  125.35   1
  -7   6  -3 3033.90 114.144   1
  -6  -7  -3 3120.46 116.266   1
  -7  -6  -3 3019.74 123.088   1
  -7   6  -5 642.824 24.5514   1
  -6  -7   5  635.99 29.6098   1
  -6  -7  -5 595.949 37.6854   1
   6   7  -5 573.201 28.6479   1
  -7  -6   5 621.982 27.8304   1
  -6   7  -5 604.358 29.3037   1
   6  -7  -5 627.851 24.8447   1
  -7  -6  -5 577.966 31.6187   1
  -7   6  -7 218.431 23.6695   1
   6   7  -7 261.058 21.8604   1
  -7   6  -7 184.358 14.6197   1
  -6  -7  -7 188.045 25.5821   1
  -6   7  -7 197.604  22.434   1
  -6   7  -7 206.574 15.2414   1
  -7  -6  -7 198.303 25.2075   1
   6  -7  -7 225.366 28.7457   1
   7  -6  -7 214.116 28.7232   1
  -6  -7  -9  41.295 28.8025   1
   6  -7  -9  50.354 46.5969   1
  -7  -6  -9 33.6623 27.2062   1
   7  -6  -9 43.9504 32.0497   1
  -7  -7  -2 8534.99  327.10   1
   7   7  -2 8898.27 318.607   1
  -7   7  -2 8766.34 326.196   1
   7  -7   2 8541.22 312.837   1
   7  -7  -2 8676.84 344.303   1
  -7  -7   2 8836.92 343.445   1
  -7   7   2 8554.80 335.187   1
   7  -7   2 8651.66 322.815   1
   7   7   2 8747.35 351.109   1
  -7  -7  -6 490.727 35.3414   1
  -7   7  -6  490.04 24.5836   1
  -7   7  -6 475.845 29.2634   1
   0   8   0 9363.25  385.26   1
   0  -8   0 9466.31 516.217   1
   0   8   0 9393.18 332.744   1
   8   0   0 9398.33  290.18   1
   0  -8   0 9368.15 415.476   1
   0  -8  -2 3948.51 151.981   1
   8   0   2 4202.38 158.996   1
   0  -8   2 3928.45 177.985   1
   0   8  -2 3955.04 160.434   1
   0  -8  -2 3974.09  151.96   1
   0   8  -2 4572.53 627.779   1
   0  -8  -4 4424.07 169.381   1
   0   8  -4 4405.27 230.757   1
   0  -8  -4 4405.88  170.83   1
   0   8  -4 4448.27 170.659   1
   0  -8   4 4530.13 173.085   1
  -8   0  -4 4258.20 180.262   1
   8   0   4 4490.89 221.203   1
  -8   0  -6 91.3813 15.2304   1
   0   8  -6 76.8759 12.1394   1
  -8   0  -6  62.628  16.795   1
   0   8  -6 73.9322 10.4668   1
   0  -8  -6 81.4225 12.7888   1
   0  -8  -6 70.8152 20.7973   1
   8   0  -8 222.504 27.6492   1
   0  -8  -8 192.693 31.1515   1
   0  -8  -8  183.33 17.9713   1
   0   8  -8 158.264 16.0138   1
  -8   0  -8 174.557 21.6853   1
  -8   0  -8 209.187  24.687   1
   0   8  -8 177.282  16.526   1
  -1   8   1 1283.15 47.8237   1
  -1  -8   1 1274.23  74.756   1
   1   8  -1 1263.41 44.5395   1
   1  -8   1 1244.90 65.3082   1
   1   8  -1 1262.81 52.1632   1
  -8  -1  -1 1219.57 53.2598   1
   1  -8  -1 1267.61 48.7834   1
  -1  -8   1 1271.68 49.6178   1
   1  -8   1 1053.37 64.4996   1
   1   8   1 1294.45 56.5139   1
   8  -1   1 1311.22 53.8304   1
  -1   8  -1 1265.79 44.6812   1
  -1  -8  -1 1280.89 47.9255   1
   8   1   1 1280.64 61.5691   1
  -8   1  -1 1297.14 44.8532   1
  -1  -8  -1 1248.22 53.6678   1
   1  -8  -1 1213.72 51.1277   1
   1  -8  -3 83.2088 13.5119   1
   8  -1   3 124.098 10.2281   1
  -1   8  -3 107.858 12.2076   1
  -8  -1   3 128.504 7.13789   1
   1  -8   3  137.28 11.7746   1
   1   8  -3 84.4616 9.49914   1
  -1  -8  -3 92.7843 13.6502   1
   1   8  -3 105.687  5.3088   1
  -8  -1  -3 90.1156 9.97676   1
   8   1   3 95.1904 10.5782   1
   1  -8  -3  105.46 8.72288   1
  -8   1  -5 51.5913 10.8199   1
  -8  -1  -5 69.8159 12.8176   1
   1   8  -5 74.2645 8.83055   1
  -1   8  -5 57.3597 11.1196   1
  -1  -8  -5 75.0609  17.036   1
   8  -1   5 69.0942  12.387   1
   1   8  -5 63.5658 11.0429   1
   1  -8  -5  54.432 9.57071   1
   1  -8  -5 55.3065 18.0574   1
  -1   8  -5  50.685 7.38093   1
  -8   1  -5 69.3436 14.7757   1
   8   1   5 90.6167 16.8042   1
  -1   8  -7 1.47521 14.5413   1
  -8   1  -7 27.6793 16.2969   1
   1  -8  -7 24.9037 9.40585   1
   1   8  -7  33.103 11.0369   1
   1  -8  -7 35.3444 9.54101   1
  -1  -8  -7 49.6167 11.2843   1
   1  -8  -7 43.6138 23.2556   1
  -8  -1  -7 27.9624 15.6061   1
  -1  -8  -7 42.7695 23.3107   1
  -1   8  -7  35.765 8.83805   1
   1   8  -7 31.7685 11.3409   1
  -8  -1  -7 31.7623 16.6779   1
  -8   1  -7 1.95208 13.9728   1
  -8  -1  -9 4.93856 14.1984   1
  -8   1  -9  5.5439 9.27353   1
   8   1  -9-5.81776 16.8597   1
   1  -8  -9   28.22 49.9547   1
   8  -1  -9-6.76942 12.4702   1
  -1  -8  -9 26.8557 30.5492   1
   2   8   0 75.1552  8.1912   1
   2   8   0 84.9077 6.37597   1
  -8  -2   0 67.3245 7.53558   1
  -2   8   0 75.4555 7.71784   1
  -2  -8   0 86.8538 8.26747   1
   2  -8   0 74.7744 7.60305   1
  -2  -8   0 77.4047   6.692   1
   8   2   0 71.4642 6.54541   1
  -8   2   2 679.657 28.9796   1
  -2   8  -2 698.688 30.4158   1
   2   8  -2 679.353 29.8558   1
  -2  -8   2 695.064 34.4811   1
   8  -2   2 706.562 26.3915   1
  -2  -8  -2 665.702 31.3752   1
   2   8  -2 682.836 29.1073   1
  -8   2  -2 638.409 31.0481   1
   2  -8  -2 673.695 26.3185   1
   2   8   2 702.973 31.4986   1
   8   2   2 682.509 27.4615   1
   2  -8   2 649.612 27.8585   1
  -8  -2  -2 663.922 26.4499   1
  -8  -2  -4 67.8581 11.4593   1
   2   8  -4 85.9832 10.0898   1
  -8   2  -4 105.363 14.0327   1
  -2  -8  -4 74.4399 15.2929   1
   2  -8  -4 79.3493 9.05953   1
   8   2   4 55.7005 12.9177   1
   2  -8  -4 95.1039 15.8674   1
  -2  -8   4 113.888 10.9963   1
   8  -2   4 73.5893 11.2004   1
  -2   8  -4 92.3237 5.23897   1
   2  -8   4   97.75  12.507   1
  -2   8  -4 99.3286 10.9643   1
   2  -8  -6 50.8973 9.39432   1
  -8   2  -6 65.0024 17.4188   1
   2   8  -6 64.4153 15.3609   1
  -2   8  -6 59.7804 8.88931   1
   2   8  -6 34.7082 10.7198   1
  -8   2  -6 65.6905 12.7358   1
  -2  -8  -6 93.5503 21.8403   1
  -8  -2  -6 55.8132 16.3714   1
   2  -8  -6  60.724 20.8022   1
  -8  -2  -6 24.1163 14.4496   1
  -2   8  -6 74.4922 13.9353   1
   2   8  -8-1.23423 14.0253   1
  -8  -2  -8 36.9195 18.8587   1
   8  -2  -8 6.78795 23.0557   1
  -2  -8  -8-10.9903 14.2354   1
  -2  -8  -8 15.6802 26.7686   1
  -8  -2  -8-19.6616 19.3485   1
   2  -8  -8 0.22856 27.1984   1
  -8   2  -8 1.63871  19.883   1
  -2  -8  -8 8.45018 13.7033   1
  -8   2  -8 6.57038 14.8593   1
   2   8  -8 -1.0295 12.5599   1
  -2   8  -8-0.52476 10.7052   1
   8   2  -8-13.0234 21.5886   1
  -2   8  -8 9.22512 13.5234   1
  -8   3  -1 7695.76 302.849   1
  -3  -8  -1 7766.62 286.895   1
   3   8  -1 7240.75 288.757   1
  -8   3   1 7643.03 290.067   1
   3   8   1 7544.24  316.19   1
   8  -3   1 7483.98 270.745   1
  -3  -8   1 7477.97 315.718   1
  -3   8   1 7876.15 323.338   1
  -3  -8  -1 7438.01 304.287   1
   3  -8  -1 7461.82 284.512   1
   3   8  -1 7452.70 274.689   1
   3  -8   1 7600.78 345.467   1
   8   3  -1 7425.49 300.536   1
   8   3   1 7686.05 308.209   1
  -3  -8   3 1520.14 57.8362   1
  -3  -8  -3 1501.99 59.2894   1
  -8   3  -3 1501.30 65.8402   1
   8  -3   3 1521.38 64.0999   1
   3   8  -3 1569.47  61.186   1
   3   8  -3 1554.92 52.1039   1
   8   3   3 1621.83  68.605   1
  -8  -3   3 1514.52 62.7341   1
  -3   8  -3 1585.64 63.8106   1
  -8  -3  -3 1458.98  60.577   1
   3  -8   3 1517.82 74.3374   1
   3  -8  -3 1627.01 62.7242   1
  -3   8  -5 563.505 20.8966   1
  -8   3  -5 589.291 29.8545   1
  -3  -8   5 617.519 30.4818   1
  -3  -8  -5 590.951 31.5825   1
  -3   8  -5 541.017 28.8907   1
   3  -8  -5 609.416 33.9056   1
  -8  -3  -5 581.398 30.0559   1
  -8   3  -5 624.635 29.4259   1
   3   8  -5 592.296 26.1893   1
   3  -8  -5 578.848 27.8679   1
   8   3   5 651.086 32.6348   1
  -3   8  -7  11.179 8.59179   1
  -8   3  -7-11.1244 15.6856   1
  -8  -3  -7 26.4179 17.9313   1
  -3  -8  -7 24.1908 21.9415   1
   3   8  -7 5.87537 8.76164   1
   3  -8  -7 8.37246 5.78879   1
   3  -8  -7 15.6916 24.8258   1
  -8   3  -7-6.68661 14.4878   1
  -3   8  -7 39.4933  19.219   1
  -8  -3  -7 16.1181  16.119   1
   3   8  -7 1.61827 12.5994   1
   3  -8  -7   11.78 6.91031   1
  -3  -8  -9-9.77637 28.3516   1
   3  -8  -9 97.9846 39.4798   1
   8  -3  -9 4.75148 29.8155   1
   8   3  -9 -15.098 15.0987   1
  -8  -3  -9-6.85412 23.4702   1
  -4  -8   028376.60 1092.72   1
  -8   4   028449.10 1113.95   1
   4   8   028405.80 1129.99   1
  -4  -8   028029.20 1138.62   1
   8   4   028714.60 958.159   1
  -4   8   027696.30 1058.58   1
   4  -8   028407.70 1059.39   1
   4   8  -2 18.9241 6.80586   1
  -8   4  -2 9.74198 6.87716   1
   4   8  -2  16.725 4.30257   1
   8   4   2 29.3841 7.04649   1
  -4  -8  -2 19.5982  21.481   1
  -4  -8   2  16.753 6.74454   1
  -8   4  -2  30.721 6.66621   1
   4  -8  -2 17.9216 5.76574   1
  -8  -4  -2 21.1308 8.51522   1
   4  -8   2 19.0666 2.27161   1
   4   8   2 50.9832 10.5158   1
  -8  -4   2 26.5655 4.95998   1
   4  -8   2 35.6634 7.75391   1
  -4   8   2 20.7079 6.06763   1
  -8   4  -4 4542.10  167.48   1
  -8   4  -4 4658.01 195.881   1
   8  -4   4 4600.82 196.923   1
   4   8  -4 4460.73  175.78   1
  -4  -8   4 4531.77 172.774   1
  -4  -8  -4 4660.13 191.011   1
  -4   8  -4 4687.47 167.008   1
   8   4   4 4791.54 189.115   1
   4  -8  -4 4615.94 195.648   1
  -8  -4   4 4483.13 184.525   1
  -8  -4  -4 4615.35 181.567   1
  -4   8  -4 4537.74 164.877   1
   4   8  -6 6.97337 10.5764   1
   4   8  -6-12.6456 9.40631   1
  -4  -8  -6 28.7071 17.9434   1
   4  -8  -6 12.9957 6.23863   1
  -8   4  -6 27.6144 10.8253   1
  -4   8  -6 11.0072 7.03291   1
  -8   4  -6 29.1326 16.3471   1
   4  -8  -6-7.43982 19.1809   1
  -8  -4  -6 31.2152 16.3527   1
  -4   8  -6 22.9549 14.2267   1
  -4  -8  -8 158.227 30.9755   1
  -8  -4  -8 172.231 26.8475   1
  -8  -4  -8 161.946 23.4112   1
  -8   4  -8  139.34 24.1331   1
   4   8  -8 141.289 17.4688   1
  -8   4  -8 133.826 16.8685   1
  -4  -8  -8 155.781 18.1638   1
   8  -4  -8 155.088 30.3479   1
   4   8  -8 143.237 13.2243   1
   8   4  -8  170.31 24.3267   1
   4  -8  -8 196.954 33.4987   1
  -4   8  -8 137.522 14.2404   1
  -4   8  -8 116.122 21.2604   1
  -8   5   1 1293.10 52.1588   1
  -5  -8   1 1271.11 56.6029   1
   8  -5   1 1288.04 57.5165   1
   8  -5  -1 1249.06 50.4837   1
   5   8   1 1265.09 49.3592   1
   5   8  -1 1286.16 47.3744   1
  -8   5  -1 1200.42 50.8905   1
  -5  -8  -1 1295.16 55.0467   1
   5  -8  -1 1245.78 53.4451   1
  -5   8   1 1279.03 50.7004   1
   8   5  -1 1276.06 48.2021   1
  -8  -5   1 1240.09 52.2038   1
   5  -8   1 1328.55   50.33   1
   8   5   1 1319.09 51.0628   1
  -8  -5  -1 1312.11 52.8525   1
  -8   5  -3 230.861 17.2993   1
  -8   5   3 212.508 9.70028   1
   5   8  -3 184.265 9.60073   1
   8  -5   3 169.215 12.4061   1
  -5  -8   3 179.425 13.4388   1
  -5  -8  -3 202.735 16.3532   1
   5   8   3 224.672 17.4401   1
  -8   5  -3 197.331 10.8465   1
   5   8  -3  194.51 12.6466   1
   5  -8  -3 185.945 11.6206   1
   8   5   3  184.80 15.4439   1
  -8  -5   3 195.625 11.2151   1
  -5   8  -3 174.384 14.8272   1
  -8  -5  -3 202.124 17.5716   1
   5  -8   3 194.043 16.4881   1
   5   8  -5 235.259  13.463   1
   8   5   5 227.016 21.4715   1
  -8   5  -5 242.417 21.5249   1
  -8   5  -5 250.535 15.1433   1
  -5  -8   5  231.63 14.4334   1
  -5  -8  -5 232.109 18.7638   1
  -8  -5  -5 202.879 17.1221   1
  -5   8  -5 219.277 11.0522   1
  -5   8  -5 265.555   20.41   1
   5  -8  -5 260.848 12.1876   1
   5   8  -7 8.71531   11.66   1
   8  -5  -7-7.83396 16.2616   1
  -8  -5  -7 16.9078 19.1273   1
  -8   5  -7  10.886 10.8863   1
  -5  -8  -7 -1.2215 23.8747   1
  -5   8  -7 31.8833 68.9292   1
  -8   5  -7-4.91787 17.3765   1
   5   8  -7  16.142 10.1293   1
   5  -8  -7 2.47819 23.4838   1
  -5   8  -7 3.67737 15.3399   1
  -5  -8  -9 19.4613 21.2796   1
   8  -5  -9 15.4447 32.1966   1
   5  -8  -9  34.814 35.8564   1
   8   5  -9-13.7278 13.8427   1
  -8  -5  -9 41.4443 27.2488   1
  -8   6   0 5805.61 247.358   1
   6   8   0 5919.02 215.628   1
  -6  -8   0 5834.52 213.881   1
   8  -6   0 5885.65 224.451   1
   8   6   0 5856.05 215.443   1
   6  -8   0 5746.11 216.528   1
   6   8  -2  8.6441 5.41479   1
   6   8   2 19.8162 10.0245   1
  -6  -8  -2 13.3268 6.87905   1
   8  -6   2-4.22161 5.20347   1
  -8   6  -2 13.2713 8.09842   1
  -6  -8   2-4.19538 4.29781   1
  -8   6   2-0.63012 4.51588   1
  -6   8  -2-11.0861 6.80595   1
  -6   8   2-1.44067 5.24816   1
   8   6   2 7.92904 6.68333   1
   6  -8   2 9.93547 7.42348   1
  -8  -6   2 8.75967 5.91053   1
   6  -8   2-0.67313 3.17333   1
   6  -8  -2 8.38729 5.66454   1
   8   6  -2-5.01274  6.8694   1
  -8  -6  -2 19.1398  9.2623   1
  -6  -8  -4 441.449 26.7277   1
  -8  -6   4 395.302 22.5625   1
   8   6   4 432.238 26.5085   1
  -8   6  -4 463.375 17.6977   1
   6   8  -4 422.815 20.6395   1
   6   8   4 433.635  27.973   1
  -6  -8   4 453.633 20.3686   1
  -8   6  -4  433.83 26.2961   1
  -8  -6  -4 373.934 23.8859   1
   8  -6   4  431.69 22.3681   1
   6  -8  -4 446.979  19.525   1
  -6   8  -4 440.233 15.6275   1
  -6  -8  -6-11.4558 12.4381   1
  -8   6  -6 13.5623 11.8129   1
  -8   6  -6 5.14385 8.05556   1
   6   8  -6 17.8617  9.0903   1
  -6   8  -6 14.1057 11.0446   1
   6  -8  -6 6.81245 14.5812   1
  -6   8  -6 6.51385 6.90882   1
  -8  -6  -6 75.8464  19.078   1
  -6  -8  -8 2.55957 21.1747   1
  -8   6  -8-3.14103 10.8955   1
  -6  -8  -8 25.4519 25.0194   1
  -8   6  -8-3.27405 19.5352   1
   6   8  -8 9.37464 17.6062   1
   8  -6  -8 3.83654 18.7177   1
  -8  -6  -8 12.6065 22.0351   1
   6  -8  -8-13.5497 29.0014   1
  -6   8  -8 15.5169 14.7886   1
   8   6  -8-8.76823 21.2777   1
  -6   8  -8-4.55194 9.49136   1
  -8  -6  -8 -11.199 19.9987   1
   7  -8   1 5659.79 234.415   1
   8  -7   1 5544.49 212.641   1
   7   8  -1 5885.40 200.121   1
  -7  -8   1 5561.75 195.246   1
  -7  -8  -1 5681.60 209.859   1
  -8   7  -1 5841.56 240.978   1
  -7  -8   1 5736.21 210.496   1
   7   8   1 5811.76  211.10   1
   8   7   1 5908.57 222.639   1
  -8  -7  -1 5618.42  216.05   1
  -8  -7   1 5533.61 208.826   1
  -7   8   1 5611.53 223.573   1
   7  -8  -1 5993.18 328.907   1
   8   7  -1 5673.96 208.087   1
   7   8   3 1348.94 57.3166   1
  -7  -8  -3 1402.52 56.7745   1
  -8   7  -3 1439.49 49.3865   1
   7   8  -3 1412.49 50.1575   1
   8  -7   3 1496.16 61.2993   1
  -8   7  -3 1401.87 67.3896   1
   8  -7  -3 1377.80 59.9231   1
  -7  -8   3 1450.01 59.8688   1
  -8   7   3 1403.42  55.717   1
  -8  -7   3 1386.92 51.7348   1
   7  -8  -3 1449.00 55.4892   1
   8   7   3 1414.45 60.2903   1
   7  -8   3 1428.55 57.4474   1
  -7   8   3 1436.01 49.8373   1
  -7   8  -3 1437.50 59.9664   1
  -8  -7  -3 1390.71 56.5007   1
   8   7  -3 1452.54  49.978   1
   7  -8   3 1507.91 68.1134   1
  -7  -8   5 459.615 21.7611   1
  -7  -8  -5 468.117 30.0022   1
   7  -8  -5 531.422 21.4176   1
  -8   7  -5 509.217  22.218   1
  -8  -7  -5 481.971 29.8641   1
  -7   8  -5 524.523 20.2516   1
  -8  -7   5 475.418 23.0964   1
   8   7   5 441.964  30.908   1
  -8   7  -7 72.2904 20.2112   1
   8  -7  -7 49.7291 26.1844   1
  -8   7  -7 45.9433 11.2238   1
  -7  -8  -7  56.467 23.6314   1
   7  -8  -7 101.297  27.276   1
  -8  -7  -7 69.4631 23.3392   1
  -7   8  -7  252.51 77.8844   1
  -7   8  -7 89.9428 21.0842   1
  -7  -8  -9 23.4176 28.2704   1
   8  -7  -9-29.2912 33.0416   1
  -8  -7  -9 14.9306 27.9821   1
   7  -8  -9-29.9703 34.6362   1
  -8   8   042233.20 1544.32   1
  -8  -8   041792.80 1632.69   1
   8   8   042571.50 1541.90   1
   8  -8   4 9640.88 405.811   1
   8   8  -410086.50 329.765   1
  -8  -8   4 9793.03 373.382   1
  -8   8  -4 9674.97 323.461   1
   8  -8  -4 9601.37 415.564   1
   8   8   4 9497.25 477.477   1
  -8  -8  -4 9285.61 435.183   1
  -8  -8  -8 334.738 32.7109   1
  -8   8  -8 259.135 19.4635   1
  -8   8  -8 334.141 30.6465   1
   8   8  -8  352.60 27.6028   1
   8  -8  -8 317.681 34.8959   1
   9   0   1-4.05017 6.55748   1
  -9   0  -1-3.57752 6.14606   1
   9   0   3 12.7895 10.6395   1
  -9   0   3 0.20604 2.26649   1
   9   0   5 28.8878  11.911   1
  -9   0  -5 7.31617 10.2197   1
  -9   0  -5-7.65195 10.0304   1
  -9   0  -7 -3.1661 17.8659   1
  -9   0  -7 7.84029  14.546   1
  -9   0  -9-15.3592 9.83871   1
   9   0  -9-18.3694 22.7603   1
  -1  -9   0 9809.83  435.72   1
   1  -9   010005.20 358.549   1
   1   9   0 9740.81  446.88   1
   1  -9   0 9853.58 442.335   1
  -1   9   0 9463.43 385.087   1
   9  -1   0 9580.64 317.755   1
  -9  -1   0 9524.03 315.775   1
  -1  -9   0 9640.01 446.343   1
   9   1   0 9845.54 390.002   1
   1   9   0 9918.71 388.504   1
  -1  -9  -2 8315.11 338.208   1
   9  -1   2 8409.87 311.591   1
  -9   1  -2 8002.49 324.804   1
   9   1   2 8487.84 327.772   1
   1  -9   2 8184.27 328.576   1
   1  -9  -2 8118.91 292.204   1
   1  -9  -2 8094.81 323.952   1
  -1  -9  -2 8262.58 310.066   1
   1   9  -2 8149.65  314.09   1
   1   9  -2 7927.41 295.835   1
  -1  -9   2 8222.64 416.537   1
  -1   9  -2 8158.42 292.129   1
  -1  -9  -4 606.979  36.431   1
   1   9  -4 616.762 20.8355   1
  -1   9  -4 607.616 29.1123   1
  -9  -1  -4 624.853 31.6249   1
   1  -9  -4 616.789 33.6344   1
   1  -9   4 621.942 30.7709   1
   9   1   4 631.408 27.7802   1
   1   9  -4 611.165 29.6445   1
  -1  -9   4 686.706 32.3057   1
  -1   9  -4 600.772 22.2063   1
   1  -9  -4 613.387 25.7904   1
   9  -1   4 617.018 30.2891   1
   1   9  -4 641.156 32.0487   1
  -9   1  -6 559.572  33.521   1
  -1   9  -6 468.195 21.8522   1
  -1  -9  -6 524.365 36.4788   1
  -9   1  -6 556.646 26.8586   1
  -9  -1  -6 482.756  29.708   1
   1   9  -6 560.292 25.0939   1
   1  -9  -6 538.253 27.9788   1
  -1   9  -6 491.743 26.9368   1
   1   9  -6 489.923 24.6848   1
   1  -9  -6 616.507 36.0999   1
  -9  -1  -6 489.233 27.4787   1
  -1  -9  -6  486.18 27.0193   1
   1   9  -8 17.0191 10.8802   1
  -1   9  -8  0.2092 16.9454   1
  -1  -9  -8 11.6797 13.5306   1
   9  -1  -8 -26.899 26.2017   1
  -9  -1  -8 -14.326 18.5796   1
  -9   1  -8 2.82495 16.1426   1
  -9  -1  -8 59.1103 21.9403   1
   1  -9  -8 10.8633 9.84553   1
   9   1  -8 13.1742  25.271   1
  -9   1  -8 29.1123 20.2249   1
  -1   9  -8 25.4309 10.3007   1
   1   9  -8 16.5946 13.9861   1
  -1  -9  -8 4.21143 18.8946   1
   1  -9  -8 57.1432 29.7873   1
  -2  -9   1 2252.02 102.817   1
   9  -2   1 2282.96 96.9356   1
   2  -9  -1 2418.89 102.313   1
   9   2  -1 2359.39  83.753   1
   9   2   1 2384.63 93.0305   1
  -2   9   1 2320.64 103.079   1
  -2  -9  -1 2464.09 92.5627   1
   2  -9   1 2308.63 103.108   1
   2  -9   1 2314.98 118.205   1
   2   9  -1 2336.07 92.7984   1
  -2   9  -1 2417.11 89.5577   1
   2   9  -1 2343.69 86.5164   1
  -2  -9  -1 2372.27 97.4211   1
  -9   2  -1 2382.73 92.0653   1
   2   9   1 2300.39  96.003   1
  -2  -9   1 2376.94 115.894   1
  -9   2   3  725.32 28.5129   1
   2  -9  -3 673.857 27.9021   1
   9   2   3 733.794 30.8039   1
  -2  -9  -3 720.027 37.0285   1
  -9  -2  -3 672.172 27.2983   1
   2  -9   3 691.642 33.7351   1
  -2   9  -3  657.19 32.1888   1
  -9  -2   3 685.068 28.0593   1
   9  -2   3 704.719 28.5635   1
  -2  -9   3 676.902 34.1198   1
   2   9  -3  715.23 22.9483   1
   2   9  -3 664.022 29.3044   1
   2  -9  -3 620.312 33.2309   1
  -2  -9  -5  316.78  24.143   1
  -2   9  -5  278.58 20.4595   1
   9   2   5 247.521 20.0333   1
   2  -9  -5 278.558  15.919   1
  -2   9  -5 264.966 20.3228   1
  -9   2  -5 259.991 21.4011   1
  -9  -2  -5  241.63 18.4214   1
  -2  -9   5 274.885 20.2481   1
   2   9  -5  295.08 17.9023   1
   9  -2   5 264.419  18.134   1
   2   9  -5 271.082 16.4643   1
   2  -9  -5 295.225 26.8048   1
  -9   2  -5 282.488 18.8148   1
  -2  -9  -7  35.678 12.8317   1
  -9   2  -7 51.9329 19.1277   1
  -9   2  -7-3.74128 13.0439   1
  -9  -2  -7 34.7407 18.7084   1
  -2  -9  -7 8.43309  16.529   1
   2  -9  -7  28.131  9.7516   1
   2   9  -7 29.3816 10.9223   1
  -2   9  -7 15.2337 7.56608   1
  -2   9  -7  35.892 15.0881   1
  -9  -2  -7 4.05137 17.0158   1
   2   9  -7 43.0006 10.8315   1
   2  -9  -7 36.3524 23.5911   1
  -9  -2  -9 0.71332 14.3684   1
   9   2  -9 20.9059 21.7154   1
   2  -9  -9  4.6037 23.8045   1
   9  -2  -9 1.84885 28.5416   1
  -2  -9  -9 112.398 44.0603   1
   3  -9   0 0.63023 6.61746   1
  -9  -3   0-8.23634  6.4783   1
   9   3   0 3.06048 6.31229   1
  -3   9   0 -6.5999 7.43816   1
  -9   3   0  6.9905 5.12676   1
   3   9   0-7.63539 5.35649   1
  -3  -9   0 2.47672 5.27652   1
  -3  -9   0-3.02947  6.8947   1
  -9   3  -213694.00 478.753   1
   3  -9   214317.00 543.755   1
   9   3   214212.70 513.736   1
  -9  -3  -213940.40 492.713   1
   3  -9  -214108.00 561.186   1
  -3   9  -214153.20 572.497   1
  -3   9   214177.00  526.59   1
  -9   3  -213837.50 518.563   1
  -3  -9   213357.10 579.618   1
   3   9  -213989.50 506.125   1
  -9   3   214013.70 584.643   1
   3   9  -214203.00 526.393   1
   9  -3   213636.20 516.582   1
  -3  -9  -213594.20 562.361   1
   3   9   214403.30  563.22   1
  -3  -9  -4 125.646 13.7886   1
  -9   3  -4 84.7618 12.7744   1
   3  -9   4 128.293 14.4428   1
  -3   9  -4 92.7516 13.2057   1
   3  -9  -4 101.988 8.90189   1
  -9  -3   4 103.708 9.61115   1
   9   3   4 119.659 12.6096   1
   3  -9  -4 125.375 17.7124   1
  -9  -3  -4 132.635 14.0497   1
  -9   3  -4 104.877 8.92891   1
  -3  -9   4 92.8355  11.516   1
   3   9  -4 102.782 7.40034   1
   9  -3   4 79.1776 10.4815   1
   3   9  -4 78.1607 10.2452   1
   3   9  -6 1091.46 53.9326   1
   3  -9  -6 1050.64  45.777   1
   3  -9  -6 1174.20 61.4202   1
  -3   9  -6 1086.53 43.8937   1
  -3   9  -6 1115.85 54.8253   1
  -9  -3  -6 1132.13 51.9669   1
  -3  -9  -6 1144.51 56.6415   1
  -9   3  -6 1142.47 51.7515   1
  -9   3  -6 1155.46 61.4118   1
   3   9  -6 1121.68 47.7529   1
  -3  -9  -8 19.5435 15.8225   1
  -3  -9  -8  29.047 17.3874   1
   3  -9  -8 0.46276 40.0288   1
  -3   9  -8 16.2071 10.4701   1
   9   3  -8 68.0127 27.9092   1
  -3   9  -8 30.8287 15.6794   1
  -9  -3  -8 10.1861 20.4763   1
  -9  -3  -8-7.23591  20.125   1
   3   9  -8  13.809 13.4727   1
   3   9  -8 23.1861 12.2158   1
  -9   3  -8 17.9483 21.2523   1
  -9   3  -8 58.1825 61.4777   1
  -3  -9  -8 57.7598 28.5479   1
   9  -3  -8 9.78267 27.8342   1
   9  -4   1 2349.79 97.3183   1
  -4  -9   1 2337.75 93.4151   1
   4  -9  -1 2250.50 87.0063   1
   9   4  -1 2343.22 80.3297   1
  -4   9   1 2358.65  97.431   1
   4  -9   1 2310.60 102.962   1
   9   4   1 2241.57 93.5473   1
  -4  -9  -1 2303.53 88.1454   1
   4   9   1 2343.37 90.1712   1
  -9   4   1 2283.11 94.8537   1
   4   9  -1 2279.95 88.7802   1
  -9   4  -1 2368.98 87.5303   1
   4   9  -1 2282.05 89.4812   1
   4  -9  -3 666.185 28.5493   1
   9   4   3  677.00 30.4514   1
  -4   9  -3 687.082 29.2246   1
  -9  -4  -3 700.197 34.9671   1
  -9  -4   3 629.385 28.2649   1
   4  -9   3 644.771 32.3264   1
   4   9  -3 644.006 26.1198   1
  -4  -9   3 636.772 25.6186   1
  -9   4  -3 613.294 27.2856   1
  -4  -9  -3 655.625 32.1629   1
  -9   4  -3 697.552 23.1257   1
   4   9  -3 635.783 21.1514   1
   4   9   3 661.603 30.9125   1
   9  -4   3 678.719 28.9558   1
  -9   4   3 36.5576  16.788   1
   9  -4   5 3.00036 11.2814   1
   4   9  -5  33.658 8.77955   1
  -4   9  -5   13.55 4.42179   1
   4  -9  -5 34.0288 18.5749   1
   4  -9  -5 19.3812  7.1531   1
   9   4   5 11.8039  14.047   1
  -9  -4  -5 39.0229 13.7087   1
  -4   9  -5 21.6829 13.4854   1
  -4  -9   5 24.3563 9.17818   1
  -4  -9  -5 40.1195 12.4278   1
  -9   4  -5 30.7203 43.2838   1
  -9   4  -5 46.2838 33.7249   1
  -9   4  -7 46.6138 15.4077   1
  -4   9  -7 14.9573 27.1568   1
  -9  -4  -7 15.9601 17.8249   1
   4  -9  -7 10.3462 5.68571   1
   4  -9  -7 19.4862 5.50926   1
  -9  -4  -7 26.6849 13.0822   1
   4  -9  -7 1.27261 23.3697   1
  -4   9  -7 12.6356 8.32421   1
   4   9  -7 14.3226 10.1315   1
  -9   4  -7-1.54686 17.6784   1
   4   9  -7 11.3429 11.3433   1
  -4  -9  -7 21.6182  23.523   1
   9  -4  -9 1.50241 30.8572   1
   9   4  -9 9.94471 20.0053   1
   4  -9  -9 15.4259 33.9373   1
  -9  -4  -9 11.2484 24.3376   1
  -4  -9  -9-25.4293 29.2014   1
   5  -9   0 511.072 22.8223   1
   9   5   0 485.113  22.319   1
  -5   9   0 500.609  21.503   1
  -5  -9   0 521.831 22.6281   1
   5   9   0 520.369 33.3343   1
  -5  -9   0 505.256 23.8855   1
  -9   5   0  490.37 23.8139   1
  -9   5  -2 4143.22 150.151   1
   9   5  -2 4088.54 143.297   1
  -9  -5   2 3919.97 158.609   1
   5  -9   2 4064.83 161.899   1
   5  -9  -2 4142.34 149.842   1
   9   5   2 3968.42 146.265   1
  -5   9   2 3991.43 150.299   1
   5  -9   2 3947.95 163.882   1
  -9  -5  -2 4105.34 141.572   1
  -5  -9   2 4175.18 149.483   1
   5   9  -2 4052.99 183.921   1
   5   9  -2 3960.36  148.94   1
  -9   5  -2 4079.30 139.049   1
   5   9   2 4123.89 171.321   1
  -5  -9  -2 3952.85 147.879   1
   9  -5   2 4045.20 172.497   1
   5  -9  -4 282.427 18.5384   1
  -9  -5   4 298.908 13.6883   1
   5  -9   4 329.314 22.7523   1
  -9  -5  -4  308.01 20.2531   1
   9   5   4  297.66 23.2953   1
  -5   9  -4 284.183 18.0766   1
   5   9  -4 275.336 15.4786   1
  -5  -9   4 312.762 17.5213   1
   9  -5   4 350.688 16.6499   1
  -9   5  -4 279.341 20.6338   1
  -9   5  -4 274.723 14.9027   1
   5   9  -4 295.587 13.7136   1
  -5  -9  -4 257.127 24.0781   1
   5   9  -6 281.631 17.3235   1
  -5   9  -6 307.522 23.3887   1
   5  -9  -6  310.91 15.8575   1
  -9  -5  -6 347.516 25.5966   1
  -5   9  -6 327.343 14.6974   1
   5  -9  -6 347.613  26.923   1
  -9   5  -6 340.404 25.6208   1
  -5  -9  -6 266.038 28.6531   1
  -9   5  -6 332.958 17.5924   1
  -9   5  -8  19.652 13.1668   1
  -5   9  -8-15.1764 17.9171   1
   9   5  -8-9.21763 20.4706   1
  -9  -5  -8 3.44782 15.3585   1
  -9  -5  -8 22.4501 20.5999   1
   5  -9  -8 63.3174 43.0546   1
  -5  -9  -8  35.113 27.5748   1
  -9   5  -8-2.94281 21.2536   1
   9  -5  -8 17.5066  28.669   1
   5   9  -8 6.98721   17.64   1
  -9  -6   1 3037.76 101.327   1
  -6   9   1 3069.82 128.899   1
  -9  -6  -1 2980.25 110.162   1
   6  -9   1 2979.58 120.689   1
   9   6  -1 3015.48 118.875   1
   6  -9  -1 3010.42 126.714   1
   9   6   1 3043.96 117.553   1
  -9   6   1 2986.91 108.879   1
  -6  -9  -1 2889.11  112.50   1
   6   9   1 3036.99 112.869   1
  -6  -9   1 3005.54 121.449   1
   9  -6  -1 2935.87 114.947   1
   9  -6   1 3032.19 106.336   1
  -9   6  -1 2848.48  115.06   1
   6   9  -1 3045.38 101.892   1
   9   6  -3 810.509 31.7816   1
  -9  -6  -3 756.621 31.8011   1
   9   6   3 840.607 36.1284   1
   6  -9   3 773.644 35.6665   1
  -9  -6   3 758.823 29.3681   1
  -6   9  -3 703.296 33.3823   1
   6  -9  -3 752.761 32.7532   1
   9  -6   3 757.921  33.377   1
  -6  -9   3 741.697 33.6394   1
  -6  -9  -3 708.579 39.5694   1
  -9   6  -3 723.891  35.151   1
   6   9   3 764.492 35.6257   1
   6   9  -3 764.847 31.8196   1
   6   9  -3 745.753 32.0615   1
   6  -9   3 717.001 35.5509   1
  -9   6   3 754.359 29.7845   1
  -9   6  -3 774.889 29.6112   1
   9   6   5 470.596 35.3834   1
  -6   9  -5 505.713 27.6724   1
  -9  -6   5  471.45 22.3592   1
  -9  -6  -5 467.927 28.5626   1
  -6   9  -5 462.361 18.4511   1
   6  -9  -5 491.213 20.6494   1
   6   9  -5 436.063 21.6659   1
  -6  -9  -5 491.799 34.0475   1
  -6  -9   5 475.224 22.8065   1
  -9   6  -5 456.353 24.7232   1
  -9   6  -5 466.021 48.5636   1
  -9   6  -7 44.5371 10.3432   1
  -6   9  -7 56.6853 8.97611   1
   6  -9  -7 77.0849 26.5182   1
  -9  -6  -7 23.2207 20.4646   1
  -6   9  -7 35.5963 18.2734   1
  -9   6  -7 77.2788 20.3067   1
   6   9  -7 33.6335 12.1908   1
  -6  -9  -7 72.3197 25.8731   1
  -6  -9  -9-17.8496  30.569   1
  -9  -6  -9-15.0448 25.6283   1
   6  -9  -9 10.8517 35.5251   1
   9  -6  -9-13.0798 32.7576   1
   7   9   0 1173.76 44.7025   1
   7  -9   0 1100.64 42.5369   1
   9   7   0 1182.52 45.2539   1
  -9   7   0 1157.65 44.4304   1
   9  -7   0 1192.58 47.9594   1
  -7  -9   0 1134.61 47.0869   1
   9   7  -2 232.413 12.8281   1
  -9  -7   2 222.081 12.5879   1
   7  -9  -2 215.123 13.3394   1
   9   7   2 193.141 14.1049   1
  -9  -7  -2 209.259 13.7009   1
   7  -9   2 160.715 16.0429   1
  -7   9   2 187.797 13.1912   1
   7  -9   2 202.024 10.2138   1
  -7   9  -2 225.507 14.5587   1
   9  -7  -2 201.006 12.8528   1
   9  -7   2 234.563 11.4102   1
  -7  -9  -2 229.078 16.4862   1
  -9   7   2 220.592 11.5741   1
   7   9  -2 197.268 12.6082   1
  -9   7  -2 222.857 17.7224   1
  -7  -9   2 208.601 13.1069   1
   7   9   2 211.112 19.0916   1
  -9  -7   4 65.9962 9.10422   1
   7  -9  -4 70.3236 8.01184   1
  -9   7  -4 97.2424 17.7465   1
   7   9   4 69.6742 16.4864   1
  -9  -7  -4 83.5359   12.13   1
  -9   7  -4  81.346 8.61766   1
   7   9  -4 64.1945 9.92185   1
  -7  -9   4 82.3319 16.1109   1
   9  -7   4   65.53 9.54372   1
  -7  -9  -4 76.7692   17.07   1
   9   7   4  67.377 16.6444   1
   7   9  -4  73.252 9.41547   1
  -9  -7  -6 119.697 20.7429   1
  -7   9  -6 112.329   9.335   1
  -7   9  -6 125.725 19.7305   1
  -7  -9  -6 164.522 23.0385   1
  -9   7  -6 119.237 15.4106   1
  -9   7  -6 143.657 21.4208   1
  -9  -7  -8 7.83689 22.9883   1
   7  -9  -8 41.2782 30.4116   1
  -9  -7  -8 12.6908 19.7935   1
   9   7  -8 54.9101 19.4353   1
  -9   7  -8-9.81026 11.5418   1
  -7  -9  -8-10.5103 17.3367   1
   9  -7  -8 17.1051 27.6497   1
   7   9  -8 11.2059 12.0151   1
  -7   9  -8 2.32328 21.2264   1
  -9   7  -8 12.0769 20.5203   1
  -9  -8  -113892.00 544.165   1
   9   8   114677.50 578.904   1
   8  -9   114033.80  591.34   1
  -9  -8   114227.60 482.781   1
   9   8  -113954.10 498.413   1
  -8   9   113661.10 573.593   1
   8  -9  -114340.40 552.823   1
  -9   8  -114486.90 524.663   1
  -8  -9  -113932.60 509.713   1
  -8  -9   113615.90  685.24   1
   8   9   114131.00 479.629   1
   8   9  -114471.90 557.501   1
   9  -8   113986.40 523.553   1
  -8  -9   3 4758.28 179.377   1
   8  -9   3 5045.82 204.209   1
   9   8   3 4751.81 174.147   1
  -8   9   3 4784.44 175.332   1
  -9  -8   3 4728.21 180.427   1
  -9  -8  -3 4437.34 175.937   1
   8  -9  -3 4689.98  174.24   1
  -8   9  -3 4671.46 230.145   1
   9   8  -3 4651.49 166.204   1
   8  -9   3 4723.74 204.365   1
   8   9  -3 4746.05 147.787   1
  -9   8   3 4647.59 175.189   1
   9  -8   3 4615.94 179.521   1
  -8  -9  -3 4552.39 175.241   1
   9  -8  -3 4706.78  183.23   1
  -9   8  -3 4915.45 203.083   1
   8   9   3 4534.97  176.83   1
  -8   9  -5 892.884 39.6495   1
   8  -9  -5 914.496 38.8435   1
   9   8   5 834.177 44.2705   1
  -9  -8  -5 847.252 46.6616   1
  -8   9  -5 902.457 37.0917   1
  -9  -8   5  882.67 35.7165   1
  -8  -9  -5  860.05 49.8404   1
  -9   8  -5  893.27 30.6597   1
   8   9  -5 938.209 37.2804   1
  -8  -9   5 905.343 39.4648   1
   8   9   5 845.911 55.1159   1
  -9  -8  -7 121.491 24.5255   1
  -8   9  -7 98.5257 24.2404   1
   8  -9  -7 166.833 30.6996   1
  -9   8  -7 104.187 11.4828   1
  -8  -9  -7 135.753 26.6933   1
   9  -8  -7 107.151 22.0046   1
  -9   8  -7  166.81 23.5129   1
  -9  -8  -9 41.1143 28.2811   1
   8  -9  -9 12.4202 36.2063   1
  -8  -9  -9 1.87536 29.5889   1
   9  -8  -9-22.0014 32.5866   1
  -9  -9   245693.90 1824.54   1
   9  -9   244797.80 1934.15   1
  -9   9  -246700.10 1554.91   1
  -9  -9  -245473.10 1587.32   1
  -9   9   247061.10 1716.61   1
   9   9   246255.10 1765.67   1
  -9   9  -6 2681.04 93.7055   1
  -9  -9  -6 2768.22 120.493   1
  -9   9  -6 2671.32 159.976   1
   9   9  -6 2667.70  121.73   1
  -9  -9   6 2829.31 115.846   1
   0  10   016566.30 652.341   1
  10   0   015982.80 625.131   1
   0 -10   016379.50 625.847   1
   0 -10   016450.60 565.704   1
   0  10  -2 3176.31 119.249   1
   0 -10  -2 3097.35 140.308   1
   0 -10   2 3115.28 131.901   1
  10   0   2 3114.72 141.412   1
 -10   0  -2 3186.61 127.492   1
   0 -10  -2 3011.59 112.126   1
   0 -10  -4 2992.14 110.012   1
 -10   0  -4 2954.76 105.187   1
   0  10  -4 2964.05 94.8101   1
  10   0   4 2917.67  109.26   1
   0 -10   4 2918.94  115.82   1
   0  10  -4 2912.54 102.318   1
   0  10  -4 2843.20 127.593   1
   0 -10  -4 2921.22 121.581   1
   0 -10  -6 320.201 20.2252   1
 -10   0  -6 326.894 21.6838   1
   0  10  -6 308.472 16.8011   1
   0 -10  -6  384.51 32.8405   1
   0  10  -6 313.794 21.2742   1
 -10   0  -6 295.702 27.7468   1
 -10   0  -8 33.8639  18.391   1
 -10   0  -8  41.403 21.8369   1
   0 -10  -8 21.1143 34.0305   1
   0 -10  -8 36.6199 12.4054   1
  10   0  -8 53.7447 26.4637   1
   0  10  -8 38.5811 15.6832   1
  -1 -10   1 3994.53 156.148   1
   1  10  -1 3883.32  149.99   1
   1 -10   1 3986.63 188.853   1
   1 -10  -1 3952.92  155.70   1
  -1 -10   1 4049.97 209.233   1
  -1  10   1 3867.94 154.848   1
  10   1   1 3919.28 142.944   1
  -1 -10  -1 3745.27  128.56   1
   1  10  -1 3915.82 166.684   1
  10  -1   1 3969.57 158.777   1
 -10   1  -1 3978.12 151.236   1
  -1  10  -1 4036.97 152.075   1
 -10  -1  -1 3982.48 139.289   1
  -1 -10  -1 3983.19 159.523   1
  10   1  -1 3920.79 139.607   1
   1 -10  -1 3837.14  169.89   1
   1  10   1 3984.89 153.819   1
   1 -10   1 3954.91 167.605   1
  -1 -10  -3 3343.44  127.58   1
  -1 -10  -3 3360.95 118.208   1
   1 -10  -3 3244.82 122.494   1
  -1 -10   3 3128.90  104.58   1
   1 -10   3 3126.32 142.635   1
   1 -10  -3 3247.71 130.288   1
   1  10  -3 3141.49 97.1508   1
  10  -1   3 3139.95 91.9991   1
 -10   1   3-13.3391 73.3651   1
  10   1   3 3255.61 120.992   1
   1  10  -3 3224.60 96.3698   1
  -1  10  -3 3284.85 121.577   1
 -10  -1   3 3072.01 125.788   1
  10   1   5 509.277 28.8133   1
  10  -1   5 555.928 30.1329   1
  -1 -10  -5 571.817 29.2617   1
   1 -10  -5 560.965 31.3644   1
   1 -10   5  567.65 31.4755   1
   1  10  -5 554.743 21.1624   1
 -10   1  -5 563.559 25.2425   1
 -10   1  -5 647.945 55.2862   1
   1 -10  -5  524.84 27.5953   1
  -1 -10  -5 574.031 34.3307   1
   1  10  -5 571.921 33.8365   1
   1  10  -5 548.937 31.7733   1
 -10  -1  -5 541.512 27.5283   1
  -1 -10   5 546.606 29.4693   1
  -1  10  -5 592.777 31.3001   1
  -1  10  -5 562.466 21.1413   1
 -10   1  -7 180.261 23.2301   1
   1  10  -7 149.586 18.0454   1
 -10   1  -7 217.018 19.8118   1
   1  10  -7  157.04 13.0789   1
   1 -10  -7 193.886 15.1018   1
  -1 -10  -7  204.08 18.6625   1
 -10  -1  -7  220.10 21.4709   1
  -1  10  -7  180.84 20.2272   1
   1 -10  -7 195.042 29.3102   1
 -10  -1  -7 180.018 25.1311   1
  -1 -10  -7 263.876 29.3797   1
  -1  10  -7 173.202 11.1964   1
  10  -1  -9 11.7755 27.3987   1
  -1 -10  -9-26.5272 33.4675   1
  10   1  -9-7.11071 25.5287   1
   1 -10  -9  37.901 35.3987   1
 -10  -1  -9 15.6498 14.4465   1
 -10   1  -9 2.80317 10.8122   1
   2  10   0 5876.62 226.365   1
   2 -10   0 5855.20 224.332   1
  -2 -10   0 5786.29 227.006   1
  10  -2   0 5788.15 189.378   1
  -2  10   0 5817.23 227.721   1
  10   2   0 5664.77 199.069   1
   2  10   0 5691.54 272.334   1
   2 -10   0 5833.77 244.307   1
  -2 -10   0 5799.75 226.781   1
 -10  -2   0 5677.07 201.922   1
  10  -2   2 3273.11 117.221   1
  -2 -10   2 3298.65 124.648   1
   2  10  -2 3289.51 132.452   1
 -10   2   2 3380.18 145.781   1
   2  10  -2 3259.58 128.417   1
   2 -10  -2 3365.72 130.216   1
   2  10   2 3459.93  135.92   1
 -10   2  -2 3291.25 110.277   1
   2 -10   2 3395.93 149.064   1
  -2 -10  -2 3536.06 125.756   1
  -2 -10   2 3331.07 194.133   1
  -2  10  -2 3247.51 126.342   1
  10   2   2 3433.26 111.538   1
   2 -10  -2 3356.59 141.429   1
  -2 -10  -2 3346.36 131.939   1
  -2 -10   4 1617.29 64.4476   1
   2 -10  -4 1715.83 76.0975   1
   2 -10   4 1523.92 78.4387   1
 -10   2  -4 1623.94 65.3878   1
   2  10  -4 1639.36 64.7075   1
   2 -10  -4 1598.93 68.5658   1
 -10  -2  -4 1646.68 63.0055   1
   2  10  -4 1522.07 51.3021   1
  -2  10  -4 1642.21 58.1882   1
  -2 -10  -4 1628.80 77.5824   1
  10  -2   4 1526.90  67.709   1
  10   2   4 1538.82 70.3408   1
  -2 -10  -6 249.112 26.8622   1
   2 -10  -6 248.442 15.5477   1
 -10  -2  -6 279.268 23.2038   1
  -2  10  -6  242.17 11.0974   1
   2 -10  -6 264.645 28.5419   1
 -10   2  -6 250.062 20.8561   1
 -10   2  -6 218.221 23.5797   1
   2  10  -6 287.608 21.5938   1
   2  10  -6 255.067 15.3514   1
  -2  10  -6 251.266 21.0573   1
   2 -10  -8 78.7452 35.8927   1
 -10  -2  -8 47.8542 23.0256   1
  -2  10  -8 42.9074 17.2718   1
   2  10  -8 42.3404 12.7083   1
   2  10  -8  28.276 14.9714   1
  10  -2  -8 35.6111 29.0411   1
 -10   2  -8 46.3584 16.9524   1
 -10   2  -8 44.7013  22.577   1
 -10  -2  -8 73.5426 21.3255   1
  -2 -10  -8 61.7264 21.7388   1
  -2 -10  -8 33.3484 12.9748   1
  -3 -10   1 3286.38  135.21   1
  -3 -10  -1 3077.15  128.56   1
 -10   3   1 3211.33 116.186   1
   3 -10  -1 3119.83 122.977   1
  10   3  -1 3013.17 112.508   1
  -3 -10   1 3246.45 168.654   1
   3  10  -1 3015.84 113.138   1
   3  10  -1 3037.97 117.884   1
  -3  10  -1 3161.48 123.663   1
  10  -3   1 3096.38 133.722   1
   3 -10   1 3183.70 133.103   1
  -3  10   1 3133.46 120.598   1
  -3 -10  -1 3115.43 114.906   1
   3  10   1 3208.43 120.811   1
  10   3   1 3172.81 122.614   1
   3 -10   1 3260.60 180.925   1
 -10  -3  -3 2071.04 78.6786   1
   3  10  -3 2098.28 81.7601   1
  -3 -10  -3 2148.73  92.445   1
 -10   3  -3 2153.33 69.6193   1
   3  10  -3 2042.64 68.9909   1
  -3  10  -3 2009.13 89.1947   1
  10  -3   3 1943.72 77.3237   1
 -10   3   3 540.878  76.534   1
   3 -10   3 1992.68 75.3371   1
   3 -10  -3 2112.62 81.8529   1
  -3 -10   3 1934.84 70.4693   1
 -10   3  -3 2013.67 102.082   1
  10   3   3 1956.86 79.6749   1
 -10  -3   3 1974.41 78.9083   1
  -3  10  -5 360.072 24.0034   1
 -10   3  -5 452.223 59.0197   1
   3 -10  -5 443.089 31.0411   1
 -10   3  -5 479.559 23.2087   1
  10  -3   5 397.028 23.0798   1
   3  10  -5 386.032 21.6299   1
  -3 -10   5  395.11 23.2616   1
  -3 -10  -5 465.102 29.3164   1
   3  10  -5 415.676 17.6106   1
 -10  -3  -5 408.482 26.5834   1
   3 -10  -5 401.488 19.2352   1
  10   3   5 411.753 24.9933   1
 -10   3  -7 52.0934 14.4868   1
  -3  10  -7 87.7582 10.5545   1
   3  10  -7 88.1481 15.0559   1
  -3 -10  -7 78.7721 25.3292   1
   3 -10  -7 59.4075 9.20099   1
 -10  -3  -7 82.7989 19.5132   1
 -10   3  -7 112.688 21.5818   1
   3  10  -7 261.703 102.276   1
   3 -10  -7 55.1844 19.8118   1
 -10  -3  -7 69.6961  19.994   1
  -3  10  -7 92.1895 39.7427   1
  -3 -10  -9-8.58376 34.0092   1
  10   3  -9  23.775 25.6408   1
  10  -3  -9-2.68191 30.2006   1
 -10  -3  -9 7.44463 23.0382   1
   3 -10  -9-9.23456 33.5908   1
 -10   4   0 1976.24  77.552   1
  10   4   0 2003.58 80.2121   1
  -4 -10   0 1949.27 71.4641   1
   4  10   0 1958.20 84.8358   1
 -10  -4   0 1905.63  66.491   1
  -4 -10   0 2027.80 76.3251   1
   4 -10   0 2048.93 121.834   1
  -4  10   0 2026.00 74.4699   1
  -4  10   2 54.1466 8.05743   1
   4 -10  -2  70.112 8.81815   1
   4  10  -2 85.0437 10.3341   1
  10   4  -2 53.8112 10.3408   1
 -10   4  -2 54.7648 7.54443   1
   4  10   2 68.8451 12.3398   1
  -4 -10   2 44.2184 5.09702   1
  -4 -10   2  71.462 9.50131   1
 -10   4  -2 45.6831 12.4429   1
  -4 -10  -2 66.3145 11.5246   1
   4  10  -2 45.0991 6.83467   1
 -10   4   2 52.1175 7.01813   1
  10   4   2 62.3857 11.5106   1
   4 -10   2 55.7824 9.14104   1
   4 -10   2 55.0312 3.24739   1
  -4  10  -2 49.9389 9.32529   1
 -10  -4  -2 49.5913 8.55664   1
  -4 -10  -4  126.58  17.592   1
 -10   4  -4  100.22 10.3287   1
   4  10  -4 120.862 8.05883   1
  10   4   4 110.082 12.4746   1
  10  -4   4 96.1053 11.5427   1
   4  10  -4 102.357 11.4343   1
   4 -10  -4  120.89 11.9081   1
 -10   4  -4 120.703 16.5919   1
  -4 -10   4 150.026 12.4706   1
  -4  10  -4 127.019  14.794   1
 -10  -4  -4 107.913 14.5145   1
 -10  -4   4 95.7701 6.82457   1
   4 -10   4 155.212 16.5515   1
   4  10  -6 6.42534 10.3975   1
   4 -10  -6 25.6598 7.85769   1
   4 -10  -6 34.8697 15.9799   1
  -4 -10  -6 11.8874  19.177   1
 -10   4  -6 29.9461 10.6762   1
 -10   4  -6 11.3158 17.3662   1
  -4  10  -6  19.471 14.7099   1
 -10  -4  -6 16.1399 11.8228   1
   4  10  -6 24.7931 15.4184   1
  -4  10  -6 13.7647 4.42911   1
  -4 -10  -8-2.14439 15.4396   1
 -10   4  -8 38.1166 23.3748   1
 -10   4  -8 22.4272 13.9215   1
 -10  -4  -8 -8.9045  21.289   1
  10  -4  -8-8.63313 29.3768   1
   4  10  -8 4.10641 12.2052   1
 -10  -4  -8 10.8571 20.9144   1
  -4 -10  -8 5.77177 29.0809   1
   4 -10  -8-7.06554 21.0828   1
  -4  10  -8 12.5691 17.6595   1
  10  -5   111951.60 424.643   1
 -10   5  -112225.90 508.749   1
   5 -10   112009.90 488.741   1
  -5 -10  -111867.90 432.047   1
 -10   5   111868.30 453.583   1
   5  10  -112040.30 411.586   1
  -5 -10   112079.00 430.503   1
   5  10   111840.00 450.178   1
   5 -10  -111897.60 430.654   1
  10   5  -112197.30  462.35   1
  -5  10   112216.30 503.155   1
  10   5   111955.90 455.238   1
  -5 -10  -3 3073.68  125.09   1
   5  10  -3 3190.01 106.412   1
   5  10  -3 3114.26 122.528   1
 -10   5  -3 3154.57 134.105   1
 -10   5  -3 3154.20 121.591   1
 -10   5   3 3211.98 128.754   1
   5  10   3 3181.99 150.533   1
  10  -5   3 3461.73 129.131   1
 -10  -5   3 3109.61 115.164   1
  -5 -10   3 3133.72 143.537   1
   5 -10   3 3318.10  125.56   1
  -5  10  -3 3153.81 121.835   1
   5 -10  -3 3142.16 126.206   1
  10   5   3 3229.95 129.796   1
 -10  -5  -3 3127.48 120.643   1
 -10   5  -5 995.429 45.8185   1
   5  10  -5 1046.93 43.8776   1
  -5 -10  -5 970.564 49.0865   1
  10  -5   5 1024.14 46.8691   1
   5  10  -5 995.525 39.1564   1
   5 -10  -5 964.421 41.6148   1
   5 -10  -5 1104.99  56.923   1
 -10   5  -5 1043.67 54.8275   1
  10   5   5 1004.30 50.0134   1
  -5 -10   5 1003.04 49.7857   1
 -10  -5  -5 1079.78 45.4405   1
  -5  10  -5 1026.36 48.1832   1
 -10   5  -7 93.4942 13.9803   1
 -10   5  -7 33.9853 21.2849   1
   5 -10  -7 79.2003 20.8223   1
   5  10  -7 84.6594 14.5759   1
   5  10  -7 56.8926  12.328   1
  -5  10  -7 65.9134 6.60503   1
 -10  -5  -7 51.2293 20.1259   1
  -5 -10  -7 130.611 21.6852   1
  -5  10  -7 60.7772 18.6099   1
  10  -5  -9 7.79152 22.4303   1
   5 -10  -9 53.6522 36.4595   1
  -5 -10  -9 4.22184 32.1509   1
  10   5  -9 34.3233 39.2789   1
 -10  -5  -9  42.627 24.7997   1
 -10   6   0 408.738 21.9692   1
   6  10   0 522.032 22.7321   1
  -6 -10   0 495.242 24.1824   1
   6 -10   0 505.383  25.083   1
  -6 -10   0 526.794 21.2592   1
  10   6   0 472.568 21.1258   1
   6  10  -2 441.256 21.8064   1
  10  -6   2 406.271 17.5145   1
  -6 -10   2 419.088 21.3288   1
   6 -10   2 408.189   16.89   1
   6  10  -2 393.717 18.1041   1
 -10   6  -2 386.354 21.5531   1
   6  10   2 466.192 26.8956   1
 -10  -6  -2 417.525  21.161   1
  10   6   2 426.393 23.4847   1
  -6  10  -2 444.766 22.5245   1
  -6  10   2 466.785 21.9052   1
  -6 -10  -2 449.603 21.5871   1
   6 -10   2 420.453 22.1453   1
  10   6  -2 476.261 22.8279   1
 -10  -6   2 450.239 19.6477   1
   6 -10  -2 396.297 20.8107   1
  10  -6   4  110.34 12.4704   1
 -10   6  -4 136.897 14.2531   1
 -10   6  -4  130.66 9.69811   1
  10   6   4 120.348 17.6613   1
  -6  10  -4 107.414 16.2407   1
   6  10  -4 116.403 11.8801   1
  -6 -10  -4 83.4378 15.8125   1
   6  10   4 105.922 18.3244   1
   6  10  -4 120.289 8.98175   1
  -6 -10   4 112.626 11.3063   1
   6 -10   4 88.9264 12.7449   1
   6 -10  -4 136.292 9.99632   1
 -10  -6   4 115.298  8.4029   1
 -10  -6  -4 112.806 12.8922   1
 -10  -6  -6 6.59582 17.0654   1
  -6 -10  -6-8.83824 19.6407   1
   6  10  -6 12.1672 9.23071   1
   6  10  -6-0.93162 10.2478   1
 -10   6  -6-11.8012 17.4794   1
  -6 -10   6 5.20676 10.7607   1
 -10   6  -6-4.58637 10.4149   1
  -6  10  -6 11.2922 4.57367   1
   6 -10  -6 15.1505 22.4931   1
   6 -10  -6 22.3485 6.16857   1
  -6  10  -6 27.6697 27.0246   1
 -10  -6  -8 18.7986 21.2067   1
 -10   6  -8-0.76407   15.95   1
  10  -6  -8-15.5037 30.7747   1
   6  10  -8-5.70686 15.9793   1
 -10   6  -8 25.8333 22.0357   1
  -6 -10  -8-18.8488 26.2153   1
  -6  10  -8 6.42727 12.2225   1
 -10  -6  -8-27.1036 22.8469   1
   6 -10  -8-16.2832 30.9027   1
  -7 -10  -117742.10  647.34   1
   7  10  -118191.90 655.905   1
  10  -7   117996.50 648.946   1
  10   7  -118079.10 632.708   1
  -7 -10   118292.40 886.899   1
  10  -7  -118079.50  758.16   1
 -10   7  -118203.90  677.80   1
 -10  -7  -117605.80 579.753   1
 -10   7   118295.50 667.227   1
  10   7   118473.80 685.722   1
   7 -10  -118282.00 755.576   1
 -10  -7   117871.80 634.201   1
  -7  10   117603.60 728.351   1
   7 -10   117778.90  695.51   1
   7  10   118240.00 656.769   1
 -10   7  -3 7129.50 315.228   1
  10  -7   3 7064.51 270.794   1
  -7  10  -3 7165.08 339.637   1
   7  10   3 7111.18 278.305   1
  -7 -10   3 7261.55 274.073   1
 -10   7   3 7099.48 251.875   1
   7  10  -3 7307.00 289.219   1
  10  -7  -3 7056.01 270.635   1
   7 -10   3 7467.56 282.836   1
 -10  -7  -3 7055.18 263.748   1
  -7 -10  -3 7064.56 263.165   1
   7 -10   3 7073.99 299.319   1
  10   7  -3 7110.18 247.862   1
  10   7   3 7179.58 279.477   1
   7 -10  -3 7247.08 305.844   1
  -7  10   3 7058.47 270.081   1
 -10  -7   3 7045.63 242.976   1
  10   7   5 2024.19 81.4009   1
   7  10  -5 1795.27 85.8837   1
  -7 -10   5 1859.77 87.1558   1
  -7 -10  -5 1900.35 88.3083   1
 -10   7  -5 1993.37 88.5202   1
 -10   7  -5 1839.60 64.0199   1
  10  -7   5 1793.85 83.0599   1
   7  10  -5 1961.19 73.5002   1
 -10  -7   5 1939.22 146.046   1
   7 -10  -5 1885.29 76.2433   1
  -7  10  -5 1942.44 75.3237   1
 -10  -7  -5 1806.83  82.047   1
   7  10  -7 251.059 18.0898   1
  -7 -10  -7 229.473 29.8623   1
 -10   7  -7 273.145 17.6223   1
   7  10  -7 278.507 21.7605   1
 -10   7  -7 276.769 29.3825   1
  -7  10  -7 251.149 12.3128   1
   7 -10  -7 345.857 30.0199   1
 -10  -7  -7 297.332  28.108   1
  -7  10  -7  350.84 28.5029   1
  10  -7  -9-8.09804 33.8962   1
  -7 -10  -9 17.6826 29.7537   1
   7 -10  -9 38.2523  34.406   1
 -10  -7  -9 3.88271 25.8507   1
 -10   8   0 8823.45 303.175   1
   8  10   0 8842.46 321.925   1
  -8 -10   0 9000.99 341.035   1
  10  -8   0 8773.09  360.57   1
   8 -10   0 8582.71 327.056   1
 -10  -8   0 8429.27 321.318   1
  10   8   0 8728.94 303.659   1
 -10   8  -2 6327.75 255.863   1
  10  -8  -2 6104.74 237.931   1
  -8 -10   2 6241.89 227.655   1
 -10   8   2 6273.62 251.763   1
   8  10   2 6306.35 229.587   1
  -8 -10  -2 6602.14 239.656   1
  10  -8   2 6056.13 254.211   1
   8  10  -2 6380.95 219.287   1
  10   8  -2 6237.70 230.774   1
   8 -10   2 6252.83 292.366   1
   8 -10   2 6144.21 220.825   1
 -10  -8   2 6309.46 239.764   1
  10   8   2 6222.94 221.778   1
  -8  10   2 6137.27 217.013   1
 -10  -8  -2 6527.83 228.542   1
  -8  10  -2 6182.84  229.87   1
   8 -10  -2 6459.41 257.944   1
 -10   8  -4 1253.83 44.9782   1
   8  10  -4 1350.41 55.6211   1
   8  10   4 1211.84 64.0676   1
 -10   8  -4 1261.88 59.1059   1
  -8 -10  -4 1213.74 63.0734   1
  10  -8   4 1280.91  59.289   1
  -8 -10   4 1256.78 49.8823   1
  10   8   4 1230.82 64.5375   1
   8 -10   4 1266.12 58.8708   1
 -10  -8  -4 1246.14 59.5287   1
 -10  -8   4 1539.42 208.674   1
   8 -10  -4 1223.74 50.3751   1
  10   8  -4 1226.54 60.2497   1
 -10   8  -6 419.518 30.2528   1
  -8 -10  -6 456.574 49.5148   1
  -8 -10   6 402.637 24.0558   1
   8  10  -6 402.985 22.9569   1
 -10   8  -6 422.741 19.0812   1
  -8  10  -6 400.665 17.2947   1
 -10  -8  -6 490.334 33.4469   1
  -8  10  -6 466.562  30.633   1
  -8 -10  -8  12.715 18.6489   1
   8  10  -8  33.232 18.1511   1
 -10   8  -8 10.1495 22.6496   1
  10  -8  -8 15.6405 28.5767   1
  10   8  -8 47.7727 19.0926   1
 -10  -8  -8   68.30 27.0541   1
   8 -10  -8-6.37743 19.9591   1
  -8  10  -8 33.5611 24.0651   1
   9  10   1 2132.83  79.693   1
  -9 -10  -1 2013.14 71.1182   1
 -10   9  -1 2011.56 73.1518   1
  10  -9   1 2159.12 98.5279   1
  -9 -10   1 2175.75 78.2373   1
   9  10  -1 2114.28 82.7463   1
  10   9   1 2152.24 82.8858   1
 -10  -9  -1 2103.29 76.5364   1
  10   9  -1 2073.41 90.2695   1
  -9  10   1 2092.76 79.0503   1
   9 -10   1 2087.95 108.805   1
   9 -10  -1 2112.90 88.3996   1
  -9 -10  -3 628.902 32.7177   1
   9  10   3 554.086 31.9485   1
   9  10  -3 624.878 25.2741   1
  -9 -10   3 547.428 25.8138   1
 -10   9  -3 762.232 37.2637   1
 -10   9   3 612.203 26.5011   1
  10  -9   3 613.504 30.2205   1
  -9  10  -3 652.293 36.0971   1
 -10  -9  -3 576.177 29.2282   1
 -10  -9   3 602.059 24.5765   1
   9 -10   3 569.689 31.8678   1
  10   9  -3 619.758 28.3689   1
  -9  10   3 594.608 49.0722   1
  10   9   3 491.431 28.0126   1
   9 -10  -3 630.564 28.8476   1
   9 -10   3 536.443   22.98   1
 -10   9  -5 143.786 17.3367   1
  -9 -10   5 183.272 14.0636   1
 -10   9  -5 156.661 10.0964   1
  -9 -10  -5 191.093  22.341   1
   9  10  -5 147.991 13.2917   1
   9  10   5 143.894 19.2128   1
 -10  -9   5 160.662  12.218   1
  -9  10  -5  146.22 17.0325   1
  10   9  -5 168.883 15.1563   1
   9 -10  -5 155.353 9.57626   1
  10   9   5 136.929 22.0633   1
 -10  -9  -5 204.689 22.0238   1
 -10   9  -7 44.8521  10.378   1
 -10   9  -7 32.2869 16.0915   1
  -9 -10  -7 68.9208 24.3934   1
   9  10  -7 48.4514 13.3376   1
  10   9  -7 7.67054 13.6574   1
 -10  -9  -7 58.3288 18.3708   1
  -9  10  -7 39.7766 6.63599   1
   9 -10  -7 78.6164 29.5372   1
  -9  10  -7  44.197 22.5329   1
  -9 -10  -9  70.468 42.4926   1
  10  -9  -9 21.7497 33.7822   1
   9 -10  -9 18.9098 33.3009   1
 -10  -9  -9-16.5952 18.3589   1
 -10  10   0 4549.06 167.874   1
  10  10   0 4712.62 162.577   1
  10 -10   0 4582.67 172.305   1
  10 -10  -4 660.266 27.5406   1
 -10 -10   4  560.89 27.5794   1
 -10  10  -4 543.336 29.2604   1
  10 -10   4  630.22 28.5432   1
  10  10   4 612.341 32.9829   1
  10  10  -4 649.546 26.9335   1
 -10 -10  -4 591.998 31.2039   1
 -10  10  -8 46.8007  25.121   1
  10  10  -8 18.4989 16.3519   1
  10 -10  -8 18.7609 28.9627   1
 -10 -10  -8-4.59692 25.2831   1
  11   0   1 11.2759 8.06859   1
 -11   0  -1-5.33663 7.54498   1
  11   0   3 7.31902 6.66388   1
  11   0   5 13.1526 9.42883   1
 -11   0  -5-0.10067 11.7779   1
 -11   0  -7-3.85998 19.6405   1
 -11   0  -7 2.10087 16.0066   1
  11   0  -9-4.68318 27.0454   1
 -11   0  -9 15.4025 11.1024   1
  -1  11   0 7084.81 272.384   1
   1 -11   0 6864.08 293.309   1
  -1 -11   0 6954.98 298.083   1
  11  -1   0 6989.24 246.267   1
   1  11   0 7098.08 255.177   1
  -1 -11   0 7101.21 247.916   1
 -11  -1   0 6992.33 254.165   1
   1  11   0 6863.12 266.298   1
   1 -11   0 6999.30 269.841   1
  11   1   0 7173.93  236.66   1
  -1 -11  -2 384.864 22.4411   1
 -11  -1  -2  373.92  18.543   1
   1  11  -2 395.912 20.1309   1
  -1 -11  -2 434.592 19.7831   1
  -1 -11   2 394.319 15.1333   1
   1  11  -2 399.792 15.9235   1
  -1 -11   2 351.785  25.311   1
  -1  11  -2 366.078 19.7111   1
   1 -11  -2 416.384 22.1804   1
  11   1   2  365.84 18.4827   1
  11  -1   2 373.474   18.76   1
   1 -11   2 395.277 20.4296   1
   1 -11  -2 374.646 17.7844   1
 -11   1  -2 355.974 18.5539   1
  -1 -11  -4 635.159 26.9349   1
   1  11  -4  574.03  19.781   1
   1  11  -4 555.274 30.4281   1
 -11  -1  -4 585.725 25.3498   1
  -1 -11   4 606.291 29.3691   1
   1  11  -4 597.501 22.0706   1
  -1 -11  -4 604.612 32.9485   1
  11   1   4 601.933 35.0361   1
   1 -11  -4 590.128 29.2037   1
   1 -11   4 670.885 32.2047   1
   1 -11  -4 567.598 36.3268   1
  11  -1   4 601.516 32.7544   1
  -1  11  -4 614.302 29.4065   1
   1  11  -6 85.9245 14.2129   1
   1  11  -6 70.3012 6.98954   1
  -1 -11  -6 84.0098 14.3027   1
  -1  11  -6 69.6591 4.32774   1
   1 -11  -6 72.7445 22.9749   1
 -11   1  -6 78.9457 14.5844   1
 -11   1  -6 34.8989  17.967   1
   1  11  -6 78.4949 6.82338   1
  11   1   6 87.2745 18.3565   1
  -1 -11  -6 75.2242 22.5293   1
  -1  11  -6 69.9626 15.0042   1
  -1  11  -6  72.546 4.57945   1
   1 -11  -6 79.9128 10.6821   1
 -11  -1  -6 69.6092 18.9011   1
 -11  -1  -6 52.8065 11.7193   1
 -11  -1  -8-21.4697 21.8097   1
 -11   1  -8-6.51397 21.3458   1
  -1 -11  -8 11.1563 20.8329   1
 -11   1  -8-4.11113 22.5557   1
  -1  11  -8-1.13033 17.0577   1
   1 -11  -8-4.73347 31.0562   1
 -11  -1  -8 -20.565 18.6689   1
   1  11  -8-7.10461 12.7678   1
  -2 -11   111498.60 447.595   1
  11  -2   111863.70 467.548   1
   2  11  -111887.10 539.857   1
 -11   2  -111442.20  346.15   1
   2 -11   111547.90 631.592   1
  -2  11   111925.00 480.686   1
   2 -11  -111995.60 442.737   1
   2 -11  -111624.00 469.989   1
  -2 -11  -111694.10 418.096   1
 -11  -2  -111798.90 424.831   1
   2  11  -111642.40 411.897   1
  -2 -11   111607.50 543.421   1
   2 -11   111578.60 429.874   1
  11   2   111358.80  431.24   1
  11   2  -112002.50 437.543   1
  -2 -11  -111672.30 523.417   1
  -2  11  -111867.30 437.701   1
   2  11   111654.80 443.759   1
   2  11  -3 4073.38 152.225   1
 -11   2  -3 4170.58 144.225   1
   2 -11  -3 4028.91  174.77   1
 -11  -2   3 4107.63  166.81   1
 -11  -2  -3 3877.94 150.985   1
  -2  11  -3 3786.85 152.258   1
  -2 -11  -3 4156.65 179.243   1
  -2 -11   3 4253.52 156.072   1
   2  11  -3 4066.37 171.952   1
  11  -2   3 4188.78 154.068   1
   2 -11   3 4262.23 155.927   1
  11   2   3 4017.21 151.488   1
   2 -11  -3 3990.47 151.578   1
  -2 -11  -3 3888.62 157.513   1
  11   2   5 1841.10 76.9218   1
 -11   2  -5 1802.89 94.0886   1
   2  11  -5 1874.68 72.5185   1
  11  -2   5 1811.52 81.8888   1
  -2 -11  -5 1852.53 89.4724   1
  -2 -11   5 1898.30 87.3331   1
   2  11  -5 1840.58 61.2195   1
  -2  11  -5 1920.49 74.0147   1
   2  11  -5 1788.20 70.9591   1
   2 -11   5 1862.82 93.9945   1
   2 -11  -5 1886.15 78.2402   1
   2 -11  -5 1825.26 78.3241   1
  -2 -11  -5 1935.37 74.8736   1
 -11  -2  -5 1892.81 72.1556   1
   2  11  -7 153.938 11.1608   1
  -2 -11  -7 176.431 28.4843   1
   2  11  -7 147.893 16.0166   1
  -2 -11  -7 159.902 18.4324   1
   2 -11  -7 155.109 13.5616   1
 -11  -2  -7 148.692 21.6173   1
   2  11  -7 170.798 11.1491   1
 -11   2  -7 117.599 22.4707   1
 -11  -2  -7 163.684 24.0778   1
  -2  11  -7 157.333 6.86821   1
  -2  11  -7 151.259 6.51159   1
   2 -11  -7 125.661 28.8104   1
  -2  11  -7 176.282  35.349   1
 -11   2  -7 143.887 18.0289   1
  -2 -11  -9 8.98969  34.627   1
  11  -2  -9-8.95485  28.144   1
  11   2  -9 43.7813  26.928   1
 -11  -2  -9 48.4362 23.3242   1
   2 -11  -9 48.5157 35.6035   1
  -3 -11   0 4999.26 208.057   1
 -11  -3   0 4926.15 181.098   1
   3  11   0 4842.13 189.993   1
  11   3   0 4804.14 204.487   1
  -3 -11   0 5046.71 186.922   1
  11  -3   0 4776.98 153.836   1
 -11   3   0 5030.76 187.876   1
   3  11   0 4985.11 198.761   1
   3 -11   0 4906.53 262.582   1
  -3  11   0 4876.99 178.618   1
   3 -11  -2 1349.39 50.0542   1
  -3 -11  -2 1347.43 57.3046   1
   3 -11   2 1354.57 45.7469   1
  11   3  -2 1355.30 41.8899   1
 -11   3  -2 1363.55  47.709   1
 -11   3   2 1352.30 57.4507   1
  -3 -11   2 1353.75  48.271   1
   3  11   2 1409.57 58.8744   1
  -3 -11  -2 1386.83 60.2527   1
   3 -11   2-16.2853 30.1664   1
   3  11  -2 1402.88 51.6239   1
  -3  11  -2 1469.66 52.2677   1
  11   3   2 1391.38 44.2672   1
  -3  11   2 1343.81 64.6983   1
   3  11  -2 1337.17  49.872   1
  -3 -11   2 1374.96 61.4597   1
 -11   3  -4 696.541 30.3728   1
   3 -11  -4 770.346 41.4828   1
  11   3   4 771.012 41.5059   1
   3  11  -4 779.734  32.008   1
  -3 -11   4 703.068 37.3439   1
  11  -3   4 724.414 33.1781   1
  -3 -11  -4 800.126 39.4431   1
   3 -11  -4 708.814 30.9202   1
 -11  -3   4 742.986  28.815   1
   3  11  -4 746.764 28.7079   1
   3 -11   4 720.181 37.5532   1
  -3  11  -4 747.503 32.7966   1
 -11   3  -4 814.391 42.7097   1
  11   3   6-2.50223 17.3965   1
   3  11  -6 45.4296 12.1331   1
   3  11  -6 27.8489 8.62635   1
 -11   3  -6 55.7382 19.7593   1
   3  11  -6 23.1927 6.88413   1
  -3 -11   6  51.774 12.5178   1
   3 -11  -6 49.4722 9.96378   1
  -3 -11  -6 26.9977 22.8365   1
 -11  -3  -6 10.3909 11.1114   1
   3 -11  -6 46.7537 22.1084   1
 -11   3  -6 32.3027 11.5117   1
  -3  11  -6 54.5557  15.294   1
 -11  -3  -8-5.33725 20.2413   1
  -3 -11  -8-23.5116 28.9983   1
  -3  11  -8-1.15416 19.3059   1
 -11   3  -8 6.51626 23.0831   1
   3  11  -8 9.11294 14.3945   1
 -11  -3  -8-10.2575 20.8572   1
   3 -11  -8 8.79261 31.3527   1
 -11   3  -8 13.4189 14.9639   1
  -4 -11  -1 3564.37 129.115   1
  11  -4   1 3709.29 120.292   1
 -11   4   1 3561.81 156.171   1
  -4 -11  -1 3544.92 142.958   1
   4  11   1 3645.36 139.891   1
   4  11  -1 3748.65 150.774   1
   4  11  -1 3641.34 135.922   1
  -4 -11   1 3743.46 131.827   1
 -11   4  -1 3679.44 140.129   1
  -4 -11   1 3739.43 131.688   1
   4 -11   1 3738.11 142.327   1
  11   4  -1 3620.72  121.30   1
  -4  11   1 3645.02 136.727   1
   4 -11  -1 3624.58 150.184   1
  11   4   1 3574.18 144.025   1
 -11   4   3 563.711 23.3497   1
   4  11   3 559.143 31.5093   1
 -11   4  -3 552.054 26.5096   1
  11  -4   3 582.751 28.0139   1
   4  11  -3 578.253 23.6504   1
  -4 -11   3 602.414 25.3372   1
 -11   4  -3 571.941 32.1623   1
 -11  -4  -3 564.463 25.5402   1
   4  11  -3 559.872 27.8975   1
  -4 -11  -3 598.561 30.6154   1
 -11  -4   3 559.195 23.7399   1
  -4  11  -3 560.207 26.9711   1
  11   4   3 577.545 27.2393   1
   4 -11   3 572.562 27.8338   1
   4 -11  -3 514.246 24.8178   1
   4  11  -5 224.581 12.1962   1
  11  -4   5 246.173  17.249   1
  -4 -11   5 283.006 24.4382   1
 -11   4  -5 239.361 19.8065   1
  11   4   5 246.226 19.9974   1
   4  11  -5  217.11 18.9341   1
  -4 -11  -5 227.474 27.0741   1
   4 -11  -5 243.947 24.8527   1
 -11   4  -5 224.657 15.7909   1
   4 -11  -5 246.876 15.2087   1
  -4  11  -5 242.758   20.00   1
 -11  -4  -5 243.522 20.3589   1
  -4 -11  -7 19.2684 24.9822   1
   4  11  -7 14.5134 8.83893   1
   4  11  -7 -6.4287 13.2723   1
 -11   4  -7 16.5926 11.9788   1
 -11   4  -7 30.3468 21.3568   1
   4  11  -7 9.05633 9.74447   1
  -4  11  -7 11.8647 16.4443   1
   4 -11  -7 10.8553 7.09827   1
 -11  -4  -7 38.2895 19.9707   1
 -11  -4  -7  9.6371 14.6302   1
   4 -11  -7-6.41738 25.4319   1
  11  -4  -9-10.0024 22.7965   1
  -4 -11  -9 -14.211 31.8674   1
 -11  -4  -9-0.50219 24.2058   1
  11   4  -9 0.58521 22.9401   1
   4 -11  -9 38.8119 35.3163   1
  -5 -11   0 5.56374  7.9336   1
  -5 -11   0-0.10562 6.23164   1
 -11   5   0 4.75626 12.7967   1
   5  11   0  1.4725 7.24924   1
  11   5   0 0.09797 9.01365   1
   5 -11   0 6.17147 9.14716   1
  -5  11   0-2.83089 8.38783   1
 -11   5   2 5662.21 220.734   1
  -5 -11   2 5736.91  214.50   1
  -5 -11  -2 5786.19  239.59   1
   5  11  -2 5735.98 206.327   1
  -5 -11   2 5599.82 198.665   1
 -11   5  -2 5707.58  222.94   1
   5  11  -2 5628.40 211.302   1
   5  11   2 5679.70 220.743   1
  11  -5   2 5849.41 201.556   1
  11   5  -2 5700.99 190.079   1
  -5  11  -2 5619.17 203.607   1
   5 -11   2 5865.76 234.325   1
   5 -11  -2 5624.37 228.713   1
  -5  11   2 5672.46 237.321   1
 -11  -5  -2 5517.55 212.999   1
   5 -11   2 5540.07 220.082   1
  11   5   2 5680.86 202.029   1
 -11   5  -4 19.3846 11.6771   1
  11  -5   4 6.66146 7.69534   1
 -11   5  -4 13.6002 8.68954   1
   5  11  -4  29.942 9.77574   1
  -5 -11  -4 17.0295 14.8184   1
  -5 -11   4 12.0146 9.06608   1
   5  11  -4-3.09289 6.09209   1
 -11  -5   4 3.16347 5.58885   1
   5 -11   4-12.4456 13.3764   1
 -11  -5  -4 21.0102 12.5659   1
  11   5   4-14.5782 13.5375   1
   5 -11  -4 16.3254 6.90792   1
  -5  11  -4 37.5147 13.7026   1
 -11  -5  -6 293.407 24.0975   1
 -11   5  -6 309.609 27.4346   1
  -5 -11   6 273.763 18.4787   1
   5  11  -6 307.695 18.3028   1
  -5 -11  -6 315.364 25.1144   1
 -11   5  -6 264.419 20.2275   1
   5  11  -6 283.198 16.7141   1
   5 -11  -6  277.02 15.5848   1
  11   5   6 295.921 29.3573   1
  -5  11  -6 307.533 30.6514   1
   5 -11  -6 319.339 31.8394   1
  -5 -11  -8 2.68153 16.9473   1
 -11   5  -8 -3.7965  22.996   1
  -5 -11  -8-20.6523 29.3484   1
 -11   5  -8-7.88595 11.5406   1
  11  -5  -8 11.2828 30.2856   1
 -11  -5  -8 19.1795 22.2569   1
  -5  11  -8 2.49088 16.2945   1
 -11  -5  -8 11.6649 22.4154   1
   5 -11  -8 20.5294  32.661   1
  -6 -11  -1 1661.19 65.7843   1
  -6 -11   1 1715.29  72.504   1
 -11   6  -1 1739.41 68.5815   1
 -11   6   1 1698.93 68.7362   1
  11  -6   1 1753.35 64.3885   1
   6  11  -1 1700.75 62.7093   1
   6  11   1 1699.29  73.455   1
  -6  11   1 1779.95 77.6575   1
 -11  -6  -1 1742.24 68.2407   1
  11   6  -1 1744.82  69.348   1
 -11  -6   1 1656.37 69.8279   1
  11   6   1 1701.28 75.6212   1
   6 -11  -1 1857.20 71.8097   1
   6 -11   1 1690.35 66.2663   1
   6  11  -3 1867.24 75.8536   1
   6  11  -3 1821.90 71.1275   1
  -6 -11  -3 1748.46 81.8415   1
 -11   6  -3 1967.93 72.5876   1
   6  11   3 1739.04 75.4017   1
   6 -11   3 1827.17 86.3453   1
 -11   6   3 1883.37 66.2462   1
 -11   6  -3 1829.80 60.1531   1
  -6 -11   3 1813.29  65.921   1
  11  -6   3 1853.18 72.5526   1
   6 -11  -3 1883.86  70.747   1
  -6  11   3 1867.12 75.9914   1
  11   6   3 1874.58 81.0281   1
  11   6  -3 1863.34 74.0212   1
 -11  -6   3 1855.18 72.8315   1
 -11  -6  -3 1884.52 67.7807   1
  -6 -11  -5 104.631 21.9218   1
 -11   6  -5  88.537 20.6467   1
   6  11  -5  87.722 12.0611   1
   6  11  -5 84.0008 8.74719   1
  11  -6   5 63.3077 10.7848   1
 -11   6  -5 91.5811 10.6543   1
  -6 -11   5 85.1119 11.6997   1
   6 -11  -5 76.5184  9.2771   1
 -11  -6   5 83.3119 9.27997   1
 -11  -6  -5 95.2936 18.7604   1
  -6  11  -5 107.472 19.3125   1
  11   6   5 73.1916 19.8542   1
 -11   6  -7 106.512 15.1017   1
   6  11  -7 137.682 15.8743   1
   6  11  -7 124.478  14.464   1
   6  11  -7 152.791 14.3055   1
 -11   6  -7  137.02 19.2701   1
  -6 -11  -7 187.068 29.3968   1
   6 -11  -7 210.321 32.4204   1
  -6  11  -7 145.769 22.6367   1
 -11  -6  -7  214.24 25.6262   1
  11  -6  -9-2.33439 35.8329   1
 -11  -6  -9 33.5698 18.9228   1
  -6 -11  -9-11.6963 30.8653   1
   6 -11  -9 35.2987 34.2724   1
   7  11   0-0.54616 8.41093   1
 -11   7   0 -8.0307 9.36935   1
  -7 -11   0 3.82557 5.53709   1
  11   7   0-19.7614  8.7284   1
  -7 -11   0-3.06116 10.1335   1
   7 -11   0 6.29132 6.84335   1
   7  11   2 264.485 21.4505   1
  -7 -11  -2 358.961  20.802   1
 -11  -7  -2 317.642 19.8773   1
 -11   7  -2 289.294 27.0874   1
  -7 -11   2 296.676 13.7186   1
   7  11  -2 299.286 14.7113   1
  11  -7   2 289.136 13.9721   1
  -7 -11   2 286.662 16.6039   1
   7 -11   2 322.035 21.3316   1
  11   7   2 313.297  19.973   1
 -11  -7   2  288.50 16.5628   1
  -7  11   2 327.833 16.0373   1
  11   7  -2 318.146 16.4465   1
   7 -11  -2 301.921 17.8449   1
   7 -11   2 292.093 13.0927   1
 -11   7  -4 16.5668 11.8019   1
  11   7   4  5.8783 10.6041   1
 -11   7  -4 27.4421 7.96303   1
  -7 -11  -4 30.5551 17.8163   1
  11  -7   4 30.0666 7.49304   1
   7  11  -4 29.5178 9.91275   1
   7  11  -4 17.1714 8.63424   1
   7  11   4 16.0587 16.6495   1
  -7 -11   4 10.9038 9.28477   1
 -11  -7  -4 13.9599 10.1625   1
   7 -11   4 34.4409 11.5622   1
 -11  -7   4 21.5544 7.46715   1
  11   7  -4 16.3037  8.0129   1
  -7  11  -4 22.1302  11.286   1
   7 -11  -4 28.3312 8.79491   1
   7  11  -6 127.775 13.5201   1
 -11   7  -6 119.719 11.3404   1
  -7 -11   6 141.588 14.8302   1
   7  11  -6 116.566 13.1436   1
  -7 -11  -6 140.196 19.7652   1
 -11   7  -6 100.717 22.4362   1
   7 -11  -6  123.77 26.3364   1
 -11  -7  -6 111.033 17.3785   1
  11   7   6 183.109 24.5213   1
  -7  11  -6 84.2672 20.7811   1
   7 -11  -6 130.116 8.77374   1
  11  -7  -8-15.9614 32.1633   1
 -11   7  -8 24.6519  23.453   1
  -7 -11  -8 4.98508 26.8761   1
   7  11  -8 4.46112 9.26548   1
 -11   7  -8 19.8209 13.0885   1
  -7  11  -8-10.1075 20.5311   1
 -11  -7  -8 31.3954 18.6139   1
   7 -11  -8 16.0945 28.3685   1
 -11  -7  -8 48.0341 23.7917   1
 -11  -8  -1 3098.88 109.025   1
  -8 -11  -1 3167.80 118.867   1
  11  -8  -1 3096.39 126.778   1
 -11   8   1 3080.34 122.956   1
 -11   8  -1 3096.82 115.754   1
  11  -8   1 2898.90 135.151   1
  11  -8   1 3154.56 118.205   1
   8  11   1 3095.45 128.989   1
   8  11  -1 3071.68 120.472   1
  -8 -11   1 3128.77 146.539   1
  -8  11   1 2949.21 116.436   1
  11   8   1 2995.50 109.806   1
 -11  -8   1 2994.46 112.601   1
   8 -11   1 3085.00 134.622   1
   8 -11  -1 3086.14 126.274   1
  11   8  -1 3152.99 117.351   1
 -11   8  -3 1428.65 66.8569   1
  11  -8   3 1454.54 56.5595   1
  -8 -11   3 1555.99 59.6356   1
  -8 -11  -3 1474.56 67.0504   1
   8  11   3 1522.34 249.499   1
 -11   8   3 1509.33 52.6336   1
   8 -11   3 1439.49 61.6869   1
   8 -11  -3 1495.80 59.6894   1
  11  -8  -3 1449.71 60.6216   1
   8  11  -3 1457.56 52.2807   1
  -8  11   3 1439.51 79.7312   1
 -11  -8   3 1394.05 59.6753   1
 -11  -8  -3 1545.55 68.2003   1
  11   8   3 1451.99 58.4574   1
  -8  11  -3 1404.91 69.2541   1
   8 -11   3 1544.28 62.4193   1
  11   8  -3 1341.76 53.9791   1
  -8 -11   5  263.15 17.0729   1
  -8 -11  -5 272.725 25.6973   1
  11  -8   5 284.665 16.9468   1
 -11   8  -5 291.098 15.2698   1
 -11   8  -5 265.834 21.9216   1
   8  11  -5 260.299 14.8106   1
   8 -11  -5 284.759 16.6946   1
 -11  -8   5 282.595 16.5181   1
 -11  -8  -5 236.495 23.6012   1
  11   8  -5 264.895  18.098   1
  11   8   5 293.931 29.1128   1
  -8  11  -5 309.509 24.5625   1
   8  11  -7 35.4882 13.4731   1
 -11   8  -7 50.6118 9.35361   1
 -11   8  -7 60.3976 23.5548   1
  -8 -11  -7 33.7246 25.1592   1
  -8  11  -7 40.7005 21.8217   1
 -11  -8  -7 53.1494 17.1397   1
   8 -11  -7 66.3249 21.2923   1
  -8 -11  -9 -10.797 30.6975   1
  11  -8  -9 29.8813 34.9018   1
   8 -11  -9-5.27038 31.6223   1
 -11  -8  -9-15.8714 25.5993   1
  11  -9   0 8383.43 351.076   1
   9  11   0 8669.86 331.227   1
  -9 -11   0 8450.50 316.131   1
 -11   9   0 8738.77 334.086   1
  11   9   0 8544.00 288.993   1
   9 -11   0 8511.90 350.427   1
  11  -9   2 1108.42 51.0353   1
   9  11   2 1153.17 48.3638   1
  -9 -11   2 1183.87 49.6917   1
 -11   9   2 1165.63 47.5759   1
  11  -9  -2 1151.35 45.8377   1
  -9 -11  -2 1178.87 47.0342   1
  -9 -11   2 1087.50 47.0351   1
 -11   9  -2 1056.55  47.286   1
   9  11  -2 1185.35 42.0299   1
   9 -11   2 1169.00 54.1943   1
  11   9  -2 1195.67 41.1786   1
  -9  11  -2 1086.06 46.8593   1
   9 -11  -2 1234.34 59.6973   1
   9 -11   2 1111.70 49.1786   1
 -11  -9  -2 1170.54 44.7353   1
 -11  -9   2 1111.52 46.2059   1
  -9  11   2 1194.72 47.2953   1
  11   9   2 1039.93 46.3688   1
 -11  -9  -4 2766.44 112.192   1
   9  11  -4 2966.23 102.103   1
 -11   9  -4 2742.33 116.894   1
  -9 -11  -4 2680.25 128.935   1
  11  -9   4 2657.87 105.841   1
  -9 -11   4 2749.90 106.063   1
   9  11   4 2811.01 113.982   1
  -9  11  -4 2930.32 139.497   1
   9 -11   4 2711.71 129.542   1
  11   9   4 2615.23 106.996   1
   9 -11  -4 2777.67 112.484   1
 -11  -9   4 2776.87 104.532   1
  11   9  -4 2710.55 111.283   1
  11   9  -6 147.465  16.044   1
 -11  -9  -6 209.201 32.8864   1
  -9 -11  -6 157.548 21.2416   1
 -11   9  -6 184.675 13.0424   1
 -11   9  -6 208.993 25.7959   1
   9  11  -6  173.40 18.3871   1
  -9 -11   6 231.136 16.3148   1
  -9  11  -6  202.44 24.8562   1
 -11  -9   6 162.583 12.8149   1
  11  -9  -8  31.967 28.8187   1
   9  11  -8 68.3979 15.8073   1
  -9 -11  -8 47.8791   26.59   1
 -11   9  -8 65.0487 26.2672   1
   9 -11  -8 56.1621 23.5918   1
  -9  11  -8 58.2096 24.5364   1
 -11  -9  -8  53.355 26.8883   1
 -11  10  -1 2750.38 98.2504   1
  11 -10  -1 2816.37 98.9194   1
  10  11  -1 2879.74 101.458   1
  10  11   1 2885.02 114.076   1
  11 -10   1 2779.09 129.617   1
 -10 -11  -1 2833.48 105.248   1
 -10 -11   1 2790.34 127.857   1
  10 -11  -1 2836.38 114.897   1
 -10  11   1 2720.96  100.25   1
 -11 -10  -1 2900.43 109.869   1
  11  10  -1 2874.49  108.82   1
 -10  11  -1 2739.72 103.648   1
  10 -11   1 2855.27 126.711   1
  11  10   1 2791.34 104.412   1
  10 -11   3 1089.59 41.8348   1
  11 -10   3 1086.54 47.4596   1
 -10 -11   3 1097.01 45.6389   1
  10  11   3 1167.14 52.3288   1
 -11  10  -3 998.194 55.4185   1
 -11  10   3 1111.51 43.1118   1
 -10 -11  -3 1000.58 50.2855   1
  10  11  -3 1144.59 47.9525   1
 -11 -10   3 1116.61 47.9208   1
  10 -11   3 1138.96 49.4782   1
  10 -11  -3 1088.63 46.4127   1
 -10  11   3 1092.06 40.8348   1
  11  10   3 1102.66 48.7151   1
 -11 -10  -3 1083.67 49.4285   1
  11  10  -3 1079.23 42.4927   1
  11 -10   5 548.293 29.6727   1
 -10 -11   5 531.653 28.7264   1
  10  11   5 564.679 36.9158   1
 -10 -11  -5 589.108  34.109   1
  10  11  -5 596.779 25.8537   1
 -11  10  -5 616.825 39.5446   1
 -10  11  -5 518.546 42.2119   1
  11  10   5 593.026 37.2467   1
  10 -11  -5 528.337 23.9814   1
 -11 -10   5 554.283 27.3679   1
  11  10  -5 595.427 27.1026   1
 -11 -10  -5 573.953 34.8872   1
  10  11  -7 28.5265 12.4937   1
 -11  10  -7 21.0565 22.8028   1
 -10 -11  -7 31.6941 24.9111   1
  10 -11  -7   26.34 28.8556   1
 -10  11  -7 33.0837 22.5246   1
 -11 -10  -7 5.01641 15.8854   1
  11  10  -7  45.646 15.0016   1
  11 -10  -9-43.4845 35.6888   1
 -10 -11  -9 14.5441 20.4849   1
 -11 -10  -9-7.76296 27.8854   1
  10 -11  -9 4.75023 32.9041   1
  11 -11   2  558.64  30.688   1
  11 -11   2  563.28 23.1678   1
  11 -11  -2 566.285 28.5854   1
 -11 -11  -2 584.087 28.4024   1
  11  11  -2 614.251 26.2656   1
 -11  11  -2 636.374 31.1418   1
 -11  11   2 563.565 26.4589   1
 -11 -11   2 571.491 27.6049   1
  11  11   2 535.069 29.6919   1
 -11 -11   6 109.306 12.1486   1
 -11  11  -6 85.2033 23.2976   1
  11  11  -6 85.2394 13.8023   1
 -11 -11  -6 83.7066 16.8561   1
   0  12   0 582.465 30.2885   1
   0 -12   0 637.636  28.016   1
   0 -12   0 590.367 27.0473   1
  12   0   0 586.212 23.3279   1
   0 -12   2 112.343 5.75761   1
 -12   0  -2 90.2134 9.15703   1
   0  12  -2 92.9562  10.011   1
   0 -12  -2 116.547 11.7621   1
  12   0   2 108.599 9.52566   1
   0 -12   2 87.3684 12.1844   1
   0 -12  -2  169.05 13.4099   1
   0 -12  -4 609.389 26.5747   1
   0  12  -4 479.359 25.7115   1
   0 -12  -4 541.088 29.3708   1
   0 -12   4  515.11 28.9562   1
  12   0   4 514.753 26.3271   1
  12   0   6 42.2192 16.8447   1
 -12   0  -6 28.4008 18.8977   1
   0 -12  -6 17.5815 13.3169   1
   0  12  -6 31.1086 13.7352   1
   0 -12  -6 27.5387 22.2171   1
 -12   0  -8 32.0471 23.2278   1
   0  12  -8 26.8201 13.3597   1
 -12   0  -8 39.9109   19.81   1
   0 -12  -8 19.2066 31.2252   1
  -1 -12   117484.50  714.79   1
  -1 -12  -117917.40 658.192   1
   1 -12   117455.60 855.237   1
   1 -12   117377.30 781.777   1
 -12   1  -117401.50 611.447   1
   1  12  -118074.30 651.593   1
 -12  -1  -117202.40 564.416   1
  12  -1   117747.60 648.678   1
  -1  12  -117603.60 625.938   1
   1 -12  -118033.10  675.62   1
   1  12   117942.00  755.36   1
  12   1   117709.60 610.322   1
   1 -12  -117917.70 725.941   1
  12   1  -117800.70 599.872   1
  -1  12   117302.20 791.479   1
   1  12  -117693.50 779.725   1
  -1 -12  -117720.80 775.783   1
  -1 -12   117711.70 715.134   1
   1 -12  -3 6605.44 268.232   1
 -12   1   3 6764.49 263.118   1
   1  12  -3 6823.46 251.863   1
   1 -12  -3 6884.52 242.371   1
   1 -12   3 6860.83 258.967   1
 -12   1  -3 6644.10 247.417   1
  -1 -12  -3 6677.56 276.823   1
  12  -1   3 7142.71 282.461   1
  -1 -12  -3 6585.70 268.647   1
  12   1   3 6883.44 257.293   1
  -1 -12   3 6816.80 264.506   1
  -1 -12  -5 1585.36 61.0993   1
  12   1   5 1487.78 60.2244   1
   1 -12   5 1373.77 64.2108   1
  -1 -12   5 1515.04  68.475   1
  -1 -12  -5 1554.90 78.1395   1
 -12   1  -5 1509.83 67.1514   1
  12  -1   5 1523.16  65.186   1
   1  12  -5 1514.69 62.7858   1
  -1  12  -5 1495.30 64.1256   1
   1 -12  -5 1361.15 67.0573   1
   1 -12  -5 1553.24 95.1414   1
   1 -12  -7 320.868 33.0143   1
  -1 -12  -7 332.983 22.5284   1
 -12   1  -7 422.452 31.9198   1
   1  12  -7 349.528  25.663   1
  -1  12  -7 345.239 24.5449   1
 -12  -1  -7 380.697 26.3798   1
   1  12  -7 333.858 12.4499   1
   1 -12  -7 354.637 24.4697   1
 -12   1  -7 336.618 31.6361   1
  -1 -12  -7 329.267 33.7044   1
   1  12  -7 329.569 13.6417   1
 -12  -1  -7 308.122 31.6037   1
  12   1  -9 5.35867 28.0748   1
  12  -1  -9-37.2566 30.3248   1
   1 -12  -9 17.4169 25.1583   1
 -12  -1  -9 7.31412 17.4947   1
  -1 -12  -9 40.6389 36.8341   1
  -2 -12   0 1902.83 70.2475   1
  -2 -12   0 1859.34 70.3987   1
   2 -12   0 1972.57 82.2751   1
   2 -12   0 1846.72 82.2166   1
  -2  12   0 1920.22 85.1059   1
 -12  -2   0 1936.81  65.676   1
   2  12   0 1875.51 82.2706   1
  12  -2   0 1936.63 78.5911   1
   2  12   0 1810.29  76.085   1
  12   2   0 1902.16 66.7142   1
  -2 -12  -2 186.343 13.7581   1
   2 -12   2 202.437 13.1491   1
   2 -12   2-15.4312 5.17886   1
   2  12  -2 155.114 13.6818   1
  -2 -12   2 183.223 8.11152   1
  12  -2   2 150.031 12.1127   1
   2 -12  -2 180.052 13.5531   1
  -2  12   2 163.663 15.1368   1
  -2 -12   2 194.009 15.2184   1
  -2 -12  -2 167.657  12.112   1
   2 -12  -2 158.228 12.0285   1
  -2  12  -2 192.419 14.2462   1
  12   2   2 171.721 13.3455   1
 -12   2  -2 171.326 12.4989   1
   2  12  -2 148.763 8.90715   1
 -12   2   2  190.27 11.1796   1
  -2 -12   4 252.903 18.0099   1
 -12  -2  -4 261.399 16.2672   1
   2  12  -4 238.714 9.75045   1
   2 -12  -4 259.225 16.9214   1
  -2  12  -4 237.177 18.3259   1
  12   2   4 264.705 19.2033   1
   2 -12  -4 229.208  22.107   1
  -2 -12  -4 185.882 16.5298   1
   2  12  -4 282.399 17.3927   1
   2 -12   4 211.483  19.131   1
 -12   2  -4 246.691 15.6734   1
 -12   2  -4  252.80 21.9501   1
 -12  -2   4 232.945 10.2646   1
  -2 -12  -4 236.626   18.96   1
  12  -2   4 218.253 16.7075   1
 -12   2  -6 81.3539  20.438   1
  -2 -12  -6 26.2594 15.9607   1
  12   2   6 61.9035 18.4971   1
  -2 -12   6 39.6722 13.5768   1
   2 -12  -6 63.2107 23.5946   1
   2  12  -6 22.6782 12.6466   1
   2  12  -6 45.9841 5.81696   1
  -2 -12  -6 7.67078 11.8741   1
   2 -12  -6 63.3809 10.2858   1
  -2  12  -6  31.794 14.9087   1
 -12   2  -6 64.9213 13.4378   1
   2  12  -6 33.6437 4.98797   1
  12  -2   6 36.0501 15.0251   1
  -2 -12  -8-5.26597 30.9236   1
 -12   2  -8 8.19931 17.8629   1
 -12  -2  -8 5.50749 27.7378   1
   2  12  -8-1.97582 13.8308   1
  -2  12  -8 12.0511 16.6225   1
 -12  -2  -8-12.9393 23.4955   1
 -12   2  -8-7.41672 23.5988   1
   2 -12  -8 28.0963 31.7081   1
  -3 -12  -1 3273.03 137.699   1
  -3  12  -1 3264.42 137.242   1
   3 -12   1 3119.29 142.264   1
  -3 -12   1 2966.47 117.342   1
  -3 -12  -1 3226.12 124.403   1
  12  -3   1 3174.74  115.59   1
   3  12  -1 3144.99 112.546   1
  12   3  -1 3260.77 115.343   1
 -12  -3  -1 3192.56 111.291   1
  -3 -12   1 3110.82 110.599   1
   3  12  -1 3302.49  134.45   1
   3  12   1 3195.15 128.167   1
 -12   3   1 3140.88 130.849   1
   3 -12   1 3103.67 132.616   1
  -3  12   1 3214.57 134.871   1
  12   3   1 3107.63 118.591   1
   3 -12  -1 3378.81 129.016   1
 -12  -3   3 1856.94 77.0382   1
  12   3   3 1882.68 74.0502   1
 -12   3  -3 1840.57 80.3821   1
  -3  12  -3 1890.28 86.9062   1
 -12   3  -3 1759.80 80.5088   1
   3  12  -3 1782.31  68.737   1
  -3 -12   3 1865.23 70.8197   1
  12  -3   3 1924.75 75.7017   1
   3 -12  -3 1866.98 71.5147   1
   3 -12   3 1894.54 82.1141   1
 -12  -3  -3 1782.33 67.9552   1
   3  12  -3 1806.87 63.6459   1
  -3 -12  -3 1832.08 79.0173   1
  -3 -12  -3 1797.84 82.7021   1
   3 -12  -3 1803.51 83.4434   1
  -3  12  -5 353.738 24.7677   1
   3  12  -5 334.528 12.3612   1
  -3 -12  -5 353.128 28.6021   1
  12   3   5  294.82 24.7736   1
   3 -12  -5 334.216 18.8354   1
   3 -12   5 327.676 23.3165   1
  -3 -12   5 321.732 21.9229   1
  12  -3   5 280.206 20.1606   1
  -3 -12  -5 305.247 21.2113   1
 -12   3  -5 357.356 26.2845   1
 -12  -3  -5 298.307 19.7489   1
   3  12  -5 297.767 16.2261   1
 -12   3  -5 316.624 20.3203   1
   3  12  -5 323.191 20.2975   1
   3 -12  -5 339.127  28.355   1
   3 -12  -7 83.0816 11.8282   1
  -3 -12  -7 69.0092 19.5147   1
   3  12  -7  79.235 7.95621   1
   3 -12  -7  73.587 23.3335   1
   3  12  -7 62.2514 16.9738   1
   3  12  -7 69.2365 8.27217   1
 -12   3  -7  59.618  14.814   1
  -3 -12  -7 95.0637 27.4758   1
 -12   3  -7 88.3723 23.1985   1
 -12  -3  -7 93.4275 22.8821   1
 -12  -3  -7 72.6124 17.7339   1
  -3  12  -7 68.4221 17.9208   1
  12   3  -9 -27.722 26.4424   1
 -12   3  -9 21.2569  26.355   1
  -3 -12  -9 27.3457 35.1906   1
  12  -3  -9  25.976 30.2085   1
   3 -12  -9 26.7057 32.2514   1
  -4 -12   0 1961.33 74.6334   1
   4  12   0 1949.53 83.8432   1
  -4 -12   0 2033.78 74.1054   1
 -12   4   0 2047.99  76.412   1
 -12  -4   0 1936.75 75.7468   1
   4 -12   0 1967.20  78.713   1
  12   4   0 2089.31  73.625   1
  -4  12   0 1960.66 78.7026   1
   4 -12   2 73.9643 9.52493   1
   4 -12  -2 226.672 15.8058   1
 -12   4  -2 238.096 19.7371   1
   4  12  -2 204.353 13.4949   1
  -4 -12  -2 184.058 14.2349   1
  -4 -12   2  219.75 15.0493   1
  12   4  -2  183.71 13.9941   1
 -12   4   2 209.501 13.0258   1
  12  -4   2 209.898 12.4241   1
   4  12   2  201.90 17.2458   1
   4  12  -2 202.589 12.2579   1
  -4 -12   2 205.431 9.88267   1
 -12   4  -2 178.791  12.118   1
  -4 -12  -2 186.381 15.5075   1
  -4  12  -2 184.819 15.9381   1
  -4  12   2 222.541 53.7239   1
   4 -12   2 224.137 16.9698   1
  12   4   2 198.167 14.9033   1
 -12  -4  -2 208.776 14.7725   1
  -4  12  -4 595.149 29.1741   1
  12  -4   4 587.098 26.7748   1
  -4 -12   4 549.967 27.9064   1
 -12   4  -4 542.297  30.921   1
   4  12  -4  544.24  29.316   1
 -12  -4  -4 549.582 26.9222   1
 -12   4  -4 576.792 29.8137   1
  -4 -12  -4  567.64 34.8534   1
   4 -12   4 612.856 31.4255   1
   4  12  -4 571.478 20.6903   1
   4 -12  -4 565.761  33.384   1
   4 -12  -4 572.106 26.8645   1
 -12  -4   4 552.811 24.5811   1
  12   4   4 596.499 31.4826   1
   4 -12  -6 54.3159 8.93969   1
 -12   4  -6 50.7774 15.0478   1
   4  12  -6 89.6721 9.60661   1
 -12  -4  -6 83.9224 18.8729   1
  -4 -12  -6 67.7332 23.6678   1
  12  -4   6 83.2608  14.396   1
   4  12  -6 53.0405 12.9815   1
 -12   4  -6 94.0342 23.1841   1
  -4 -12   6  63.536 15.8338   1
   4  12  -6 75.3238  9.0667   1
  -4  12  -6 66.8682 13.1954   1
   4 -12  -6 103.266 25.5101   1
  12   4   6 51.2883 20.2626   1
  -4 -12  -8 31.8615 32.6397   1
  -4  12  -8 12.4103 19.6235   1
 -12   4  -8 19.2693 24.7277   1
 -12   4  -8 28.2317 16.6143   1
   4 -12  -8 11.7675 24.9063   1
 -12  -4  -8 42.5286 23.8304   1
 -12  -4  -8 6.13798 24.2046   1
  -5  12   1 2882.88 115.414   1
  12  -5   1 2796.10 97.2763   1
   5  12   1 2894.77 110.108   1
  12   5  -1 2924.01 97.2611   1
  -5 -12  -1 2912.72  106.51   1
   5  12  -1 2845.45 106.195   1
  -5 -12   1 2780.20 111.372   1
 -12   5  -1 2951.63 112.149   1
  -5 -12  -1 2809.98 105.784   1
  -5 -12   1 2920.71 101.826   1
   5  12  -1 2974.26 111.877   1
   5 -12   1 2943.87 116.622   1
 -12   5   1 2894.10 136.934   1
  12   5   1 2929.95 113.997   1
   5 -12  -1 2861.52 128.178   1
  -5  12  -3 1313.56 55.7429   1
 -12   5   3 1253.33  50.575   1
 -12   5  -3 1268.02 43.8689   1
  12  -5   3 1208.32 50.0125   1
   5  12  -3 1259.65 50.1663   1
  -5 -12  -3 1203.29 67.7544   1
 -12   5  -3 1223.26 71.0204   1
  -5 -12   3 1237.35 53.8178   1
   5  12   3 1265.39 61.0696   1
   5  12  -3 1251.64 45.0925   1
   5 -12   3 1201.55 53.7513   1
  12   5  -3 1244.02 51.1197   1
   5 -12  -3 1198.64 45.5487   1
  12   5   3 1159.59 49.1465   1
 -12  -5   3 1257.41 47.5492   1
  -5 -12   5 131.585 16.1726   1
   5  12  -5 132.675 10.3795   1
   5 -12  -5 157.984 23.4564   1
  -5  12  -5 107.987 22.3541   1
  -5 -12  -5 154.839 19.1564   1
 -12   5  -5 170.012 15.0207   1
 -12   5  -5 106.878 16.4416   1
   5  12  -5 161.556 14.6042   1
  12  -5   5 162.837 14.7864   1
   5 -12  -5  158.47 13.2419   1
 -12  -5  -5 137.329 19.2354   1
  12   5   5 149.701 20.7571   1
 -12  -5   5 131.937 7.73592   1
   5 -12  -7 72.9335 21.4289   1
 -12   5  -7 39.5019 22.2573   1
 -12   5  -7 51.8056 13.8204   1
   5  12  -7 46.3396 10.5913   1
   5  12  -7 28.2539 9.45888   1
   5 -12  -7 46.6683 8.12971   1
 -12  -5  -7 102.677 21.5278   1
  -5 -12  -7 25.7696 19.5506   1
   5  12  -7 48.4647 14.7334   1
  -5  12  -7 79.9607 20.8103   1
 -12  -5  -9-4.20257 26.2161   1
   5 -12  -9-31.9869 30.0394   1
  12  -5  -9 41.1389 38.0939   1
 -12   5  -9  6.8706 25.8466   1
  -5 -12  -9 3.57314  33.999   1
  12   5  -9-4.11204 23.7324   1
   6 -12   0 1016.71 41.3446   1
  -6 -12   0 978.586 40.0971   1
   6  12   0 931.833 36.1124   1
 -12   6   0 958.246 47.0648   1
  -6 -12   0 864.553 34.4849   1
  -6  12   0 963.081 48.0404   1
  12   6   0 941.373 37.1912   1
  12   6   2 624.093 29.4805   1
   6  12  -2 632.123 25.8924   1
  -6 -12   2 622.238 28.3561   1
 -12   6  -2 604.742  33.334   1
   6  12  -2 619.388   29.73   1
  -6 -12  -2 622.106 29.7998   1
   6  12   2 655.224 31.3022   1
  12  -6   2 676.169 26.3381   1
 -12   6   2 586.203 27.9047   1
  -6  12  -2 650.093 27.7451   1
  -6 -12   2 600.708  24.319   1
  -6  12   2  619.66 30.1684   1
  12   6  -2 614.722  26.565   1
   6 -12  -2 630.306   30.12   1
   6 -12   2 574.703 33.8359   1
  -6  12  -4 106.809  17.586   1
 -12   6  -4 103.269 10.3364   1
  -6 -12   4 87.0078 13.3457   1
   6  12  -4 51.6609 11.4303   1
  -6 -12  -4 112.241 16.3782   1
 -12   6  -4 104.571 14.5276   1
   6  12   4 46.9481 17.7604   1
  12  -6   4 81.1908 10.5359   1
   6  12  -4 77.8977 9.70737   1
 -12  -6   4 98.3575 8.51926   1
 -12  -6  -4 87.3501 12.4372   1
  12   6   4 106.003 14.2271   1
   6 -12   4 100.186 17.9355   1
   6 -12  -4 89.3246 10.1093   1
   6 -12  -6 16.6897 23.0369   1
  12   6   6 8.19562 21.5739   1
  -6 -12   6 44.5861 11.9655   1
   6  12  -6 10.1526 11.2105   1
 -12   6  -6 25.8762 14.9648   1
   6  12  -6 17.0648 8.95758   1
 -12   6  -6 40.1734 13.3002   1
  -6 -12  -6 31.3169 22.8071   1
 -12  -6  -6  47.875 18.2276   1
   6 -12  -6 25.7006 8.67529   1
  -6  12  -6 32.7286 17.5127   1
  -6 -12  -8-27.1709 27.9266   1
  -6  12  -8 11.1162  21.918   1
 -12   6  -8 9.59499 12.4453   1
  -6 -12  -8-0.75099 17.7019   1
 -12   6  -8-0.97207 22.8976   1
   6 -12  -8-10.5474 31.4079   1
 -12  -6  -8   3.497 23.8962   1
 -12  -6  -8 34.3142 24.0315   1
  12   7   1 9529.77 334.919   1
   7 -12   1 8982.66 464.193   1
   7  12   1 9218.85 330.859   1
 -12   7   1 9415.02 371.839   1
  -7 -12  -1 9260.24 322.647   1
   7  12  -1 9201.42 318.223   1
  -7 -12   1 9243.21 341.946   1
 -12   7  -1 9148.54 357.468   1
  12  -7   1 9378.33 301.041   1
  -7  12   1 9178.46 322.281   1
   7 -12  -1 9408.09  384.84   1
  -7  12  -1 9371.84 338.004   1
 -12  -7   1 9129.98 317.503   1
  12   7  -1 9066.92 366.389   1
  12   7  -3 5411.87 187.959   1
   7 -12   3 5187.80 222.133   1
 -12  -7   3 5118.84 206.295   1
 -12   7   3 5423.07 198.047   1
 -12   7  -3 5564.66 227.581   1
  -7 -12  -3 5471.50 220.061   1
  -7 -12   3 5202.38 193.886   1
   7  12  -3 5382.85 202.265   1
   7  12   3 5286.33 229.002   1
  12  -7   3 5420.25 206.691   1
   7  12  -3 5612.62 193.562   1
  -7  12   3 5512.53 227.643   1
   7 -12  -3 5431.10 214.604   1
 -12  -7  -3 5527.28 192.276   1
   7 -12   3 5602.70 224.284   1
  12   7   3 5412.88 232.516   1
  12   7   5 749.629 46.3896   1
 -12   7  -5 771.648 36.8462   1
   7 -12  -5 759.439 36.9989   1
   7  12  -5 788.668 37.4035   1
  12  -7   5 830.275  37.855   1
   7  12  -5 801.015 34.0929   1
  -7 -12   5 745.562 37.4228   1
  -7 -12  -5 831.828 44.4947   1
 -12   7  -5 786.565 55.2375   1
 -12  -7   5 804.888  33.187   1
 -12  -7  -5 789.427 41.4917   1
  -7  12  -5  759.72 42.9506   1
 -12  -7  -7 302.612 26.4406   1
 -12   7  -7 325.938  19.631   1
   7  12  -7 282.633  22.919   1
  -7 -12  -7 343.174 34.3287   1
   7  12  -7 310.979 18.8807   1
 -12   7  -7 301.915 30.8399   1
  -7  12  -7 329.159 28.6318   1
   7 -12  -7 356.479  37.722   1
 -12  -7  -9 22.8009 24.9108   1
  12  -7  -9 6.86835 33.1777   1
  -7 -12  -9 7.83688 20.0159   1
   7 -12  -9-13.1146 33.6421   1
   8 -12   011370.30 478.488   1
   8  12   011632.20 392.994   1
  -8 -12   011237.20 425.245   1
 -12   8   011687.30 475.968   1
  -8 -12   011170.80 432.192   1
  12   8   011478.20 394.186   1
  12   8   2 421.899 24.2245   1
  12   8  -2 406.323 22.1502   1
   8  12  -2 431.385 19.5451   1
  12  -8  -2 427.297 22.5045   1
 -12   8  -2 424.563 27.4071   1
  12  -8   2 377.536 16.9914   1
   8  12   2 397.158 24.8908   1
  -8 -12   2 423.219 22.3889   1
  -8 -12   2 438.369 18.9767   1
  -8 -12  -2 380.997 23.2371   1
  -8  12   2 440.649 23.9089   1
   8 -12   2 415.972  17.023   1
   8 -12   2 415.894  23.807   1
 -12  -8  -2 440.729 23.2878   1
   8 -12  -2 375.953 21.3839   1
 -12  -8   2 360.946 20.0599   1
   8 -12   4 3275.78 132.518   1
   8 -12  -4 3180.95 118.261   1
  -8 -12   4 3012.72 119.346   1
   8  12  -4 3239.12 130.987   1
 -12   8  -4 3124.81 133.569   1
  -8 -12  -4 3151.63 127.516   1
 -12   8   4 3098.35 128.431   1
   8  12   4 3186.24 129.256   1
  12  -8   4 3158.75 134.337   1
 -12  -8  -4 3146.38 142.438   1
  12   8   4 3149.72 128.284   1
 -12  -8   4 3051.56 128.827   1
  12   8  -4 3270.25 113.769   1
  -8  12  -4 3447.36 127.644   1
  -8  12  -6  28.141 20.2671   1
 -12   8  -6 4.82284 7.88357   1
  -8 -12   6-3.50407 12.7729   1
  -8 -12  -6 18.3294 23.5358   1
 -12   8  -6-3.39068  14.219   1
   8  12  -6 -1.0375 10.6579   1
  12   8   6-8.19987  22.791   1
   8 -12  -6 27.8067 24.7186   1
 -12  -8  -6 28.1691 20.0781   1
  12   8  -6 26.1143 14.3219   1
   8 -12  -6 53.7988 14.8016   1
 -12  -8  -8 183.654  32.826   1
  -8  12  -8 166.557 28.2307   1
  -8 -12  -8 211.139  60.562   1
 -12   8  -8 145.449 28.4914   1
  12  -8  -8 146.288 69.4513   1
   8 -12  -8 142.101 27.3393   1
  12   9   1 1472.31 56.1018   1
 -12  -9  -1 1450.02 60.9607   1
  -9 -12  -1 1340.39 48.5168   1
  12  -9  -1 1474.72 56.3454   1
   9  12  -1 1381.96 52.4386   1
  12  -9   1 1358.03 60.6692   1
 -12   9  -1 1441.50 58.0983   1
  -9 -12   1 1439.86 59.1214   1
   9  12   1 1523.44 63.9561   1
 -12   9   1 1465.98 114.702   1
 -12  -9   1 1417.68 53.7429   1
   9 -12  -1 1498.97 60.0954   1
  12   9  -1 1502.29 73.1373   1
  -9  12   1 1514.00 55.6035   1
   9 -12   1 1383.17 59.3203   1
   9 -12   3  674.70 26.5423   1
  -9  12  -3 725.256 37.1728   1
   9 -12  -3  702.24 32.1287   1
   9  12   3 644.012 33.6472   1
  12  -9   3 662.244 29.6669   1
 -12   9  -3 674.645 36.3469   1
  -9 -12   3 691.485 29.6841   1
  -9 -12  -3 660.745 33.6884   1
   9  12  -3 690.652 30.4851   1
  12  -9  -3 680.046 29.2053   1
 -12   9   3 723.603 29.6445   1
  -9  12   3 696.417 31.4994   1
   9 -12   3 690.193 33.9857   1
  12   9  -3 769.394 29.1124   1
 -12  -9   3 670.482 32.7471   1
  12   9   3 640.583 32.9312   1
 -12  -9  -3 683.386 33.1866   1
  -9 -12  -5 216.162 24.5982   1
   9  12  -5 200.528 13.7374   1
 -12   9  -5 247.594 37.5076   1
  12  -9   5 195.519 14.7908   1
   9  12   5 230.112 22.5809   1
  -9 -12   5 178.289  16.508   1
 -12  -9  -5 236.979 23.2358   1
   9 -12  -5  207.57 15.4905   1
 -12  -9   5 204.212 13.7472   1
  12   9  -5 212.434 19.5077   1
  12   9   5 216.751 25.4641   1
  -9  12  -5 173.643 19.5269   1
   9 -12  -7   48.65 22.6377   1
  -9 -12  -7  40.401 19.0897   1
 -12   9  -7 55.1692 10.4058   1
   9  12  -7  68.804 14.4946   1
 -12   9  -7 39.8514 24.0006   1
  -9  12  -7   54.38 23.2487   1
  12   9  -7  37.109  15.879   1
 -12  -9  -7 73.0612 24.0536   1
 -12  -9  -9 14.5377 19.0112   1
   9 -12  -9 43.9779 36.2402   1
  -9 -12  -9 20.9863 27.8777   1
  12  -9  -9  14.953 36.0979   1
  10  12   0 278.048 19.5569   1
 -10 -12   0 240.987 16.1348   1
 -12  10   0 262.536 16.5076   1
  12 -10   0 284.945 19.9774   1
  12  10   0 285.437 26.5671   1
 -12 -10   0 260.951 17.1451   1
  10 -12   0 291.213 20.4647   1
  12  10  -2 465.082 21.6672   1
 -10  12  -2 403.767 27.1829   1
 -10 -12   2 455.063 22.1674   1
  12 -10   2  474.01 19.0999   1
 -10 -12  -2 430.859 29.5064   1
  12 -10  -2 467.368 26.2489   1
  10  12  -2 442.125 22.1686   1
 -10 -12   2 437.993 22.1092   1
  10  12   2 456.317 27.8866   1
 -12  10   2 449.378 21.0344   1
 -12  10  -2 433.235  26.359   1
  10 -12   2 420.301 24.9055   1
  12  10   2 445.788 24.7005   1
  10 -12  -2 480.316 23.8728   1
 -12 -10  -2 446.044 36.0139   1
 -10  12   2 486.384 25.4059   1
  10 -12   2 441.518 18.2698   1
 -12 -10   2 417.726 22.1101   1
 -10  12  -4 136.427  21.311   1
  10 -12  -4  179.01 12.3093   1
  12  10   4  112.90 17.0566   1
  10  12   4 135.477 22.5086   1
 -10 -12   4 159.894 14.0446   1
 -10 -12  -4 174.725 22.5505   1
  10  12  -4 158.606 15.0265   1
 -12  10   4 152.051  10.433   1
 -12  10  -4 154.462 21.4144   1
  12 -10   4 138.672  10.676   1
 -12 -10  -4 150.834  20.538   1
  12  10  -4 176.361 15.0107   1
  10 -12   4 159.236 8.82006   1
 -12 -10   4 149.183 12.7181   1
 -12 -10  -6 36.5965 20.7954   1
 -10  12  -6 66.5907 23.5876   1
 -10 -12  -6 78.9661 22.8406   1
  10  12  -6 59.5481  11.899   1
 -12  10  -6 46.4025 22.8258   1
 -10 -12   6 51.9073  13.067   1
  12  10   6 47.6185 18.6443   1
 -12 -10   6 41.1373 9.44754   1
  12  10  -6 28.5245 16.6327   1
 -10 -12  -8 19.9562 49.2114   1
 -12  10  -8-29.4113 27.2343   1
  12 -10  -8 4.56414 19.0974   1
 -12 -10  -8 22.5922 27.6018   1
  10 -12  -8 36.6825 22.5947   1
 -10  12  -8 5.50648  24.935   1
 -11  12  -1 1312.07 48.8477   1
  12  11  -1 1312.72 64.6667   1
  11 -12  -1 1292.81 50.5071   1
  12 -11  -1 1266.71 49.4414   1
  12 -11   1 1214.09 51.6411   1
  11  12  -1 1296.76 48.2033   1
 -11 -12   1 1227.18 59.9549   1
 -11 -12   1 1273.11 105.373   1
 -11 -12  -1 1262.59 53.2537   1
 -12  11  -1 1233.00 50.0212   1
  11  12   1 1275.37 54.7866   1
 -12  11   1 1354.97 49.0442   1
 -12 -11  -1 1246.82 55.0521   1
 -11  12   1 1247.18 47.4144   1
  11 -12   1 1270.09 57.8529   1
  12  11   1 1246.04 59.6762   1
  11 -12   3 903.867  43.117   1
  12  11  -3 825.107 35.0216   1
  11 -12   3 788.723 32.9261   1
  11  12  -3 807.256 39.6483   1
 -12  11  -3 896.027   40.77   1
  12 -11  -3 788.639 39.1569   1
 -11 -12   3 814.168 39.5742   1
 -12  11   3 743.216 30.2555   1
  12 -11   3 832.981 32.5824   1
  11  12   3 808.485 41.8981   1
 -11 -12  -3 887.654 40.5575   1
 -12 -11  -3 816.153 38.1426   1
  11 -12  -3  779.64 33.9005   1
  12  11   3 885.901 41.7815   1
 -11  12   3 850.047  38.042   1
 -12 -11   3 802.324 34.6017   1
 -12 -11  -5 163.857 22.4023   1
  11 -12  -5 159.292 10.7749   1
 -12 -11   5 169.116 13.6271   1
  11  12   5  196.49 26.2304   1
  11  12  -5 174.646  14.956   1
 -11 -12  -5 113.391 21.8964   1
 -12  11  -5 147.945 23.7478   1
  12 -11   5 159.158 12.4585   1
 -11 -12   5 164.984 15.9229   1
  12  11  -5 140.234 15.0414   1
  12  11   5  171.49 26.4864   1
 -11  12  -5 193.094 20.1123   1
 -12 -11  -7 108.656 26.6059   1
  11  12  -7 67.7207 14.6866   1
 -12  11  -7 72.4558 27.1509   1
 -11 -12  -7 195.306 50.9363   1
  12  11  -7 58.4837 19.3131   1
  11 -12  -7 63.5329 23.3286   1
 -11  12  -7 60.7023 18.7767   1
  11 -12  -9 30.6834  36.474   1
 -11 -12  -9 11.6448 29.8272   1
  12 -11  -9 -22.233 37.0164   1
 -12 -11  -9 6.75624  20.064   1
  12  12   010699.40 415.435   1
 -12  12   010763.00 388.514   1
  12 -12   010803.30 402.604   1
  12  12   4 3407.26 157.351   1
 -12  12   4 3476.14 163.278   1
  12  12  -4 3716.88 161.972   1
 -12  12  -4 3665.28 133.703   1
  12 -12  -4 3392.12 146.499   1
  12 -12   4 3483.64  138.46   1
 -12 -12   4 3313.65 141.779   1
 -12 -12  -4 3598.90 135.345   1
  12 -12  -8 184.947 38.9235   1
 -12 -12  -8 158.038 32.9395   1
 -12  12  -8 208.243  31.885   1
 -13   0  -1-0.27559 9.46193   1
  13   0  -1 1.57902 9.93853   1
  13   0   1 0.66972 9.28037   1
 -13   0  -3 7.02806 7.69304   1
  13   0   3-8.35661 10.5274   1
  13   0   5 15.5041 11.0259   1
 -13   0  -5 1.64044 8.49172   1
 -13   0  -7 16.7758 16.5812   1
 -13   0  -7 -7.0013 21.9375   1
 -13   0  -9 8.22399 23.0051   1
  13   0  -9 58.0502 31.3114   1
  -1 -13   0 3692.29 147.982   1
   1 -13   0 3648.93 138.453   1
   1  13   0 3624.40 151.198   1
  13  -1   0 3736.75 123.968   1
  -1 -13   0 3597.82 136.798   1
   1  13   0 3907.98 142.338   1
   1 -13   0 3672.41 152.519   1
  13   1   0 3742.95 135.544   1
  -1  13   0 3765.64  143.38   1
 -13   1  -2 460.103 20.6386   1
  -1 -13  -2 473.106 25.9597   1
 -13  -1  -2 489.096 26.1243   1
   1 -13   2 472.231 18.8358   1
  -1 -13  -2  458.48  21.512   1
  -1  13  -2 506.977 23.7766   1
  -1 -13   2 482.682 18.3342   1
   1  13  -2 468.049 22.9041   1
  -1 -13   2 459.214 25.2481   1
  13   1   2 463.424 21.7534   1
   1  13  -2 495.628 23.5967   1
   1 -13  -2 519.916 26.6419   1
   1 -13  -2 491.875 22.8919   1
  13  -1   2  459.11 22.0056   1
   1 -13   2 449.394 26.5598   1
 -13  -1  -4 472.445 28.7374   1
  -1 -13   4 476.692 28.4979   1
  13   1   4 513.248 30.0432   1
   1 -13   4 521.125 26.9712   1
  -1 -13  -4 539.597 30.2714   1
   1 -13  -4 541.717   25.34   1
  13  -1   4 556.866 28.3283   1
 -13  -1   4 470.836 18.9403   1
   1 -13  -4 508.006 29.0535   1
  -1 -13  -4 547.052 32.8015   1
 -13   1  -4 516.274   27.73   1
   1  13  -4 481.034 24.9837   1
  -1  13  -4 492.149 25.8589   1
   1 -13  -6 62.1048 39.4311   1
  -1 -13  -6 65.7849 18.9654   1
 -13   1  -6 51.4838 21.3406   1
  -1 -13   6 47.6397 14.4004   1
 -13  -1  -6 53.0916  21.243   1
 -13   1  -6 62.2361 14.5652   1
   1  13  -6 51.6894 14.9214   1
  13   1   6 41.5403  17.302   1
  -1  13  -6 42.0854 16.5252   1
  13  -1   6 22.0522 14.9777   1
   1 -13  -6 38.2639  11.113   1
  -1 -13  -6 21.5095 12.8223   1
   1  13  -8 0.61806 15.3484   1
  -1  13  -8 16.4468 15.5165   1
 -13  -1  -8-3.69776 19.6565   1
   1 -13  -8 3.50815 31.1207   1
 -13   1  -8-6.71935 25.0856   1
 -13   1  -8-4.77722  17.939   1
  -1 -13  -8 22.8835 31.3088   1
 -13  -1  -8 18.9524   18.84   1
   2 -13   114550.70 530.736   1
   2  13   114953.90 669.251   1
   2 -13  -114368.30 511.822   1
  -2  13   114349.50  540.20   1
  -2 -13  -113991.80 640.241   1
  -2  13  -113979.70 530.696   1
   2 -13  -114107.70 580.796   1
  13   2  -114430.80 465.511   1
 -13  -2  -113924.80 443.272   1
   2  13  -114252.40 591.913   1
  13  -2   114498.60 443.752   1
  -2 -13  -114412.60 512.944   1
  -2 -13   114151.50 518.319   1
  -2 -13   114303.90  586.01   1
   2 -13   114128.40 610.991   1
  13   2   114474.60 536.812   1
   2  13  -114250.30 888.423   1
   2 -13  -3 5348.05 195.635   1
  13   2   3 5105.94 216.714   1
  -2 -13  -3 5335.34 204.911   1
   2  13  -3 5169.35 208.514   1
  13  -2   3 5013.64  174.94   1
 -13   2   3 5122.18 192.113   1
   2 -13  -3 5341.22 208.475   1
   2  13  -3 5156.23 225.516   1
  -2 -13   3 5211.74 182.874   1
 -13   2  -3 4989.92 183.572   1
   2 -13   3 5318.46 211.109   1
  -2  13  -3 5369.08 193.861   1
  -2 -13  -3 5186.03 199.975   1
   2 -13   5 1028.27 46.0704   1
  -2 -13  -5 1066.42 54.4524   1
   2  13  -5  984.28 41.2103   1
   2 -13  -5 1155.68 52.7007   1
   2 -13  -5 1083.77 45.8355   1
  -2 -13  -5 1042.33 44.3769   1
  -2  13  -5 985.116 46.3517   1
 -13   2  -5 943.457 45.1127   1
  13  -2   5 1082.00 47.1519   1
 -13   2  -5 1049.98 51.1601   1
  -2 -13   5 1048.04 48.7096   1
  13   2   5 1062.23 47.2657   1
   2 -13  -7 159.491 15.8144   1
 -13   2  -7 156.089 24.4752   1
  -2 -13  -7 176.667 31.3585   1
 -13  -2  -7 172.096  26.168   1
   2 -13  -7 141.855  30.865   1
  -2  13  -7 146.396 21.0024   1
  -2 -13  -7 123.644 16.6402   1
   2  13  -7 136.918 17.5611   1
 -13   2  -7 203.706 19.7511   1
 -13  -2  -7 152.008 18.1333   1
  13   2  -9 68.5994  30.233   1
 -13   2  -9-7.42667 23.6999   1
   2 -13  -9 4.61076 30.3636   1
  13  -2  -9 26.2684 32.6271   1
  -2 -13  -9 2.55314 32.0808   1
   3 -13   0 7378.19 292.969   1
   3  13   0 7329.69 329.885   1
   3  13   0 7446.38 307.201   1
  -3 -13   0 7275.28 264.299   1
  13  -3   0 7457.45 281.623   1
 -13  -3   0 7261.39 231.676   1
  -3 -13   0 7351.29 261.486   1
  13   3   0 7275.20 282.079   1
   3 -13   0 7387.09 280.738   1
  -3  13   0 7550.91  266.02   1
  13   3   2-5.62159 9.68171   1
   3 -13  -2 9.25301 6.72985   1
   3  13  -2  17.725 10.1443   1
  -3 -13  -2 17.6814 12.0511   1
  -3 -13   2-3.27218 4.86159   1
  -3 -13  -2 8.18171 7.55256   1
  -3  13  -2 2.09933 7.66256   1
   3  13   2 -9.6145  11.658   1
  13  -3   2  3.8354 8.06422   1
   3  13  -2 6.43624 4.59762   1
 -13   3  -2 9.92205 6.30601   1
  -3 -13   2 71.3612 9.94201   1
 -13   3   2 4.06955 6.33049   1
   3 -13   2 10.7379 11.2861   1
  -3  13   2-2.31098   9.454   1
   3 -13  -2 22.1166 8.96874   1
   3 -13   2 6.84168  2.7156   1
 -13  -3   4 1885.79 79.2602   1
  13   3   4 1906.51 82.7906   1
 -13   3  -4 1868.05 65.1736   1
   3  13  -4 1888.06 68.3725   1
   3 -13  -4 1925.82 83.5063   1
 -13   3  -4 1932.70 80.2481   1
  13  -3   4 1991.93 87.5793   1
  -3 -13   4 1987.73  85.366   1
   3  13  -4 1949.23 89.4951   1
  -3 -13  -4 2000.36 83.9411   1
  -3 -13  -4 1994.81 88.9678   1
   3 -13   4 2037.55 84.8519   1
   3 -13  -4 1936.99 75.6632   1
  -3  13  -4 2001.71 87.0595   1
  -3 -13   6 20.6556 20.7717   1
   3 -13  -6 1.18849 28.6426   1
  -3 -13  -6 23.2391 13.7764   1
   3  13  -6 25.5059 12.9635   1
  -3 -13  -6 48.6508 22.6768   1
  13  -3   6 13.7841 13.6667   1
 -13   3  -6 51.4767 13.1636   1
  -3  13  -6 0.94699 15.4675   1
   3 -13  -6 39.3952  10.035   1
 -13   3  -6 2.49192 20.3884   1
   3  13  -6 19.5803 5.20942   1
   3  13  -6 19.7787 4.45282   1
  13   3   6 6.35904 17.6641   1
 -13   3  -8  43.128 24.7907   1
 -13  -3  -8 20.6376 22.0273   1
   3  13  -8 43.3943 15.6689   1
   3 -13  -8 49.5304 25.8008   1
 -13  -3  -8  17.615 24.7318   1
  -3 -13  -8 54.3076 29.5645   1
 -13   3  -8  43.437 15.6339   1
  -3  13  -8 62.3462 24.8613   1
  -4 -13  -1 767.078 33.8713   1
 -13   4   1 827.512 38.8006   1
  -4 -13   1 757.851 32.0511   1
   4  13   1 766.571 35.9373   1
  -4 -13  -1 826.444 46.7552   1
   4  13  -1 828.262 32.7851   1
  -4 -13   1 753.807 28.6507   1
   4  13  -1 809.227 34.5498   1
  13  -4   1 816.214 40.3891   1
  13   4  -1 850.436 32.6724   1
   4 -13   1 711.129 40.7458   1
  -4  13   1 792.037 37.8895   1
   4 -13  -1 869.487 35.1714   1
 -13   4  -1 842.329 36.3557   1
  13   4   1  789.45 31.3207   1
  -4  13  -1 816.508 35.5419   1
   4 -13   1 810.018 33.9145   1
  13   4   3 299.478 18.5303   1
 -13   4  -3 295.292 20.8022   1
   4  13  -3 268.936 18.2743   1
  13  -4   3 306.171  16.908   1
  -4 -13   3  330.33 18.9781   1
  -4 -13  -3 315.823 20.1474   1
 -13  -4   3 301.367   13.95   1
   4  13  -3 305.932 13.7051   1
   4  13   3 296.298 22.2129   1
  -4 -13  -3  307.36 20.1282   1
  -4  13  -3 295.288 21.2132   1
 -13   4  -3 313.533 18.4941   1
   4 -13  -3 269.681 23.7233   1
   4 -13  -3 288.502 16.5913   1
 -13  -4  -3 285.802  17.185   1
   4 -13   3 293.715 18.9235   1
   4  13  -5 25.8638 12.1546   1
 -13   4  -5 37.7394 10.9599   1
 -13   4  -5 18.3072 18.1942   1
  -4 -13   5 37.7218 12.9528   1
   4  13  -5 44.2043 7.37472   1
  13  -4   5 24.4887  11.844   1
  -4 -13  -5 57.5581 19.2677   1
  -4 -13  -5 51.8691 15.3506   1
  13   4   5 47.3303 18.1278   1
   4 -13   5 68.1166 16.9816   1
   4 -13  -5 48.3152 10.3828   1
  -4  13  -5 81.2711 16.8728   1
   4 -13  -5 28.4814 20.2291   1
 -13   4  -7 8.04822 13.6055   1
 -13   4  -7  13.456 22.9089   1
   4  13  -7 4.45045 15.7885   1
   4  13  -7 11.1219 6.77036   1
   4  13  -7 11.2702 6.53744   1
  -4 -13  -7  20.568 15.7416   1
  -4 -13  -7 -26.215 18.3741   1
  -4  13  -7 23.5175 18.2114   1
 -13  -4  -7-1.60526 19.4637   1
   4 -13  -7 3.75458 8.34358   1
   4 -13  -7 32.1913  28.412   1
  -4 -13  -9 11.4144 28.8592   1
  13  -4  -9-11.8943 24.1387   1
   4 -13  -9-19.7456 31.1423   1
 -13  -4  -9-23.6738 22.3869   1
  13   4  -9 10.6728 26.2625   1
  -5 -13   0 2172.94 73.9912   1
 -13   5   0 2189.30 84.3755   1
   5  13   0 2228.88 87.2024   1
  -5 -13   0 2077.78 73.6354   1
 -13  -5   0 2121.28 74.6117   1
  13   5   0 2063.05 76.3713   1
   5 -13   0 2152.31 90.9539   1
  -5  13   0 2172.73 85.5511   1
  -5 -13   2 93.1144 7.68396   1
 -13   5   2 74.9579 9.04356   1
  -5 -13   2 78.4113 12.0038   1
   5  13  -2 76.3128 7.73878   1
   5  13   2 81.1247 14.3705   1
  -5 -13  -2 75.9894 13.7897   1
  -5 -13  -2 86.3571  13.233   1
  13  -5   2  100.84 9.97719   1
 -13   5  -2 30.7287 14.3809   1
   5  13  -2 74.5819 12.2159   1
  -5  13   2 88.0974 11.7336   1
  13   5  -2  67.525 9.04787   1
  13   5   2 75.8235 13.4543   1
   5 -13   2 84.5077 14.0646   1
   5 -13   2  84.571  6.1863   1
   5 -13  -2  96.852 13.5087   1
  -5  13  -2 77.6446 13.5474   1
 -13  -5  -2 43.1546 12.4862   1
  -5 -13  -4 314.864 22.4594   1
   5  13  -4  327.15 21.1935   1
 -13   5  -4 381.526 19.0614   1
  -5 -13   4  353.70  22.952   1
  13  -5   4 338.095 20.4009   1
 -13   5  -4 311.944 26.7532   1
   5  13  -4 364.015 15.3848   1
   5 -13   4 376.551 22.7623   1
  13   5   4 318.392 24.1497   1
  -5  13  -4 365.857 23.7899   1
 -13  -5   4 362.332 17.3913   1
   5 -13  -4 347.048 22.8445   1
   5 -13  -4 411.382 31.6841   1
  13  -5   6 44.6343 13.6855   1
   5  13  -6 66.8067 8.33788   1
   5  13  -6 32.2275 15.2732   1
 -13   5  -6 22.8248 14.3134   1
 -13   5  -6 69.5082 21.1968   1
   5  13  -6 41.0149 7.24434   1
  -5 -13   6 50.2232 16.4817   1
  -5 -13  -6 57.8254 23.0898   1
  13   5   6 30.4896 20.5641   1
   5 -13  -6 51.2172 18.9053   1
  -5  13  -6 79.6921 18.7305   1
   5 -13  -6 34.4334 10.5012   1
 -13  -5  -6 42.0967 13.2976   1
 -13  -5  -8 25.4062 24.6068   1
 -13   5  -8 -0.6546 11.7828   1
  -5 -13  -8-3.69628 30.5486   1
 -13   5  -8 12.0147 24.7942   1
 -13  -5  -8-5.90964 24.6402   1
   5 -13  -8 12.5454 32.8463   1
  -5  13  -8 6.90048  20.597   1
  -6 -13   115165.40 564.561   1
   6  13   114830.00 562.004   1
  13   6   114856.00 523.639   1
  13  -6   115204.00 530.447   1
  -6 -13  -115093.80 530.807   1
   6  13  -114800.50 580.189   1
  -6 -13  -114946.60 536.154   1
  -6 -13   115037.10 503.602   1
 -13   6   114944.50 573.072   1
 -13   6  -115219.90 610.929   1
  -6  13   115155.40 600.164   1
  -6  13  -114964.00 525.772   1
   6 -13   114987.80 589.441   1
  13   6  -114708.90 517.904   1
   6 -13  -115179.80 630.594   1
  -6 -13  -3 6689.16 281.283   1
 -13   6   3 6612.89 269.897   1
   6  13  -3 6465.32 255.341   1
  13  -6   3 6616.40 243.644   1
 -13   6  -3 6720.01 267.558   1
  -6 -13   3 6388.51 230.176   1
   6  13   3 6820.86 256.552   1
 -13   6  -3 6436.37 223.383   1
   6  13  -3 6751.74 306.598   1
 -13  -6  -3 6323.98 248.215   1
   6 -13   3 6424.97 259.317   1
   6 -13  -3 6685.44 259.009   1
 -13  -6   3 6578.03 246.598   1
  13   6   3 6705.84 294.179   1
  13   6  -3 6785.70  234.16   1
  -6  13   3 6447.36  249.60   1
  -6  13  -3 6991.39 266.957   1
   6  13  -5 1371.19 58.0045   1
   6  13  -5 1362.21  59.651   1
  -6 -13   5 1347.26 72.1491   1
 -13   6  -5 1425.84 77.3078   1
  13  -6   5 1367.67 58.3695   1
  -6  13  -5 1442.77 64.2598   1
 -13   6  -5 1351.72 58.6035   1
  -6 -13  -5 1340.29 68.4993   1
 -13  -6  -5 1416.22 61.5798   1
  13   6   5 1280.95 61.6502   1
 -13  -6   5 1323.15 55.4116   1
   6 -13   5 1325.38 68.2694   1
   6 -13  -5 1474.52 76.6258   1
   6 -13  -5 1388.39 60.0018   1
   6  13  -7 302.623 21.0472   1
 -13   6  -7 230.538 17.0856   1
   6  13  -7 257.733 21.7239   1
 -13   6  -7 200.938 23.9418   1
  -6 -13  -7 294.005 55.6223   1
   6  13  -7 259.385  14.763   1
   6 -13  -7 356.909 31.6122   1
  -6  13  -7 287.033 26.5277   1
   6 -13  -7 250.554 14.0083   1
 -13  -6  -7 290.651 28.7771   1
  13  -6  -9 23.9989 35.5286   1
  -6 -13  -9 26.6472 22.9651   1
   6 -13  -9 47.7002 31.0314   1
 -13  -6  -9 1.59089 22.6702   1
 -13   7   0 49.1858 12.1337   1
   7  13   0 59.1044 11.5804   1
  -7 -13   0  74.285  13.774   1
  -7 -13   0 54.1389  10.392   1
  13   7   0 72.6436 11.9893   1
  -7  13   0 70.7366 9.90618   1
   7 -13   0 39.1226 12.5675   1
  -7 -13  -2 1389.25 53.2436   1
   7  13  -2 1363.22  48.879   1
 -13   7   2 1389.89 56.7546   1
  13  -7   2 1384.86 55.8003   1
 -13   7  -2 1380.41 57.4335   1
   7  13   2 1370.02 60.3248   1
  -7 -13   2 1422.37 56.3285   1
  -7 -13   2 1421.18 49.7794   1
 -13  -7  -2 1381.66 50.0552   1
  13   7   2 1378.95 54.7254   1
  13   7  -2 1367.40 59.0586   1
   7 -13   2 1410.03 59.7658   1
  -7  13  -2 1382.43 52.7117   1
  -7  13   2 1395.53  49.454   1
   7 -13  -2 1401.07 55.9861   1
 -13   7  -4 48.0245 17.2433   1
  -7 -13  -4 38.3246 17.2755   1
   7  13   4  45.891 14.3403   1
  -7 -13   4 38.0718 11.4784   1
 -13   7  -4  54.777 9.55424   1
   7  13  -4 55.7402   12.37   1
  13  -7   4 23.1344  9.0354   1
 -13   7   4 45.6641 5.75667   1
   7  13  -4 34.5338 7.10606   1
  -7  13  -4 40.5914 12.3201   1
 -13  -7  -4 44.0142 12.1636   1
  13   7  -4 58.2546 13.5139   1
   7 -13  -4 56.4361 11.9617   1
  13   7   4 31.9348 11.9787   1
   7 -13   4 43.6509 12.9249   1
 -13  -7   4 34.0829  8.4731   1
 -13   7  -6 144.574 24.9785   1
   7  13  -6 176.705 18.7538   1
  -7 -13   6  211.10 17.2953   1
   7  13  -6 182.272 12.6048   1
  -7 -13  -6 157.453  21.388   1
 -13   7  -6 157.196 16.4581   1
   7 -13  -6 224.452 30.2625   1
  13   7   6 143.076 26.0383   1
 -13  -7  -6 121.373  17.973   1
  -7  13  -6 216.919 23.9407   1
   7 -13  -6 167.781 12.3065   1
  -7 -13  -8 16.3745 28.6823   1
 -13   7  -8 31.7073 25.9342   1
 -13  -7  -8 4.21748 24.3007   1
  -7  13  -8-7.02084 22.5296   1
   7 -13  -8-16.2956  31.759   1
  -8 -13  -1 3951.75 137.874   1
   8  13  -1 4067.56 170.134   1
  -8 -13   1 4032.87 135.199   1
  -8 -13  -1 3986.66 150.036   1
 -13   8   1 3932.11 145.495   1
  13  -8   1 4015.37 129.009   1
   8  13   1 4008.20 164.416   1
 -13   8  -1 3882.20  145.10   1
  13   8   1 4000.32 155.497   1
 -13  -8   1 3933.50 143.253   1
  13   8  -1 4058.59  152.22   1
  -8  13   1 4107.01 143.057   1
 -13  -8  -1 4025.61 148.598   1
   8 -13   1 4063.59 184.704   1
   8 -13  -1 4135.49 181.085   1
  -8  13  -1 4209.13  173.45   1
   8 -13  -3 1204.42 54.1734   1
  13  -8   3 1293.36 59.6189   1
  -8 -13  -3 1249.74 62.0875   1
   8  13   3 1311.54 55.9321   1
  -8 -13   3 1292.53 50.2583   1
 -13   8  -3 1187.73 59.5632   1
   8  13  -3 1264.21 45.3182   1
   8 -13   3 1272.82 50.3075   1
 -13  -8  -3 1230.32 59.6075   1
 -13  -8   3 1268.39  61.089   1
  -8  13  -3 1289.36 66.7854   1
  -8  13   3 1285.73 49.4943   1
   8 -13   3 1324.62 53.5809   1
  13   8  -3 1341.68 50.1678   1
  13   8   3 1301.80 55.7626   1
 -13   8   3 1301.79 48.5973   1
   8  13  -5 830.254 35.0015   1
  13  -8   5 823.687 39.8454   1
 -13   8  -5 771.087 41.3144   1
 -13   8  -5 868.171  32.138   1
  -8 -13   5 799.389 38.7414   1
  -8 -13  -5 831.596 45.1617   1
  13   8  -5 793.128 36.0806   1
   8 -13  -5 815.656 35.7705   1
  13   8   5 734.602 42.2929   1
  -8  13  -5 897.546 50.7034   1
 -13  -8  -5 870.338 44.9393   1
 -13  -8   5 808.459 34.7856   1
 -13   8  -7 20.4326 24.3667   1
  -8 -13  -7 62.9004 27.5501   1
 -13   8  -7 62.0291 10.8744   1
   8  13  -7 69.7691 12.5335   1
   8 -13  -7 98.9472 30.9619   1
  13   8  -7 45.2996 17.6921   1
 -13  -8  -7 63.0554 22.8229   1
  -8  13  -7  55.816 23.2172   1
  13  -8  -9 101.234 36.6135   1
  -8 -13  -9 18.6334 28.0563   1
   8 -13  -9  1.9843 23.1113   1
 -13  -8  -9 27.0885 29.6881   1
  -9 -13   010741.30  421.44   1
   9  13   010980.50 419.215   1
  -9 -13   010963.00 369.233   1
 -13   9   010342.10 383.004   1
   9 -13   010665.90 407.351   1
 -13  -9   011015.10 377.302   1
  13   9   010787.40 395.797   1
  -9  13   010445.40 369.576   1
  13  -9   2 4172.44 151.675   1
  -9 -13   2 4094.71 138.103   1
   9  13  -2 4154.24 151.023   1
 -13   9  -2 3894.96 152.755   1
   9  13   2 4229.80 171.201   1
  -9 -13  -2 3991.44 144.515   1
  -9 -13   2 3965.35 138.098   1
  13  -9  -2 4056.70 165.068   1
 -13  -9   2 4074.35 157.902   1
 -13  -9  -2 3884.78 166.716   1
  13   9   2 4266.09 377.579   1
  -9  13   2 4035.27 142.998   1
   9 -13   2 4073.99 143.973   1
   9 -13  -2 4107.40 157.521   1
  -9  13  -2 3972.86 154.488   1
  13   9  -2 4057.55 145.742   1
   9 -13   2 4032.01 160.034   1
   9  13  -4 2556.57 103.276   1
  -9 -13   4 2556.81 120.872   1
  13  -9   4 2583.81 113.278   1
  -9 -13  -4 2708.33 104.883   1
   9  13   4 2813.02 119.697   1
 -13   9   4 2568.08 105.567   1
 -13   9  -4 2701.66 118.107   1
  -9  13  -4 2809.75  115.54   1
   9 -13   4 2599.28 118.978   1
 -13  -9  -4 2479.46 97.2093   1
   9 -13  -4 2681.54 102.633   1
  13   9  -4 2696.25  92.883   1
 -13  -9   4 2534.08 92.7659   1
  13   9   4 2472.10 116.093   1
  -9 -13   6 500.278 33.3044   1
  -9 -13  -6 505.637 36.8389   1
   9  13  -6 443.655 25.1707   1
 -13   9  -6 461.551 35.8119   1
 -13   9  -6 449.072 22.6965   1
  13   9  -6 473.867 28.7015   1
   9 -13  -6 518.492 23.9131   1
 -13  -9  -6 520.965 41.5576   1
  13   9   6 401.555 35.9393   1
 -13  -9   6  470.81 26.3022   1
  -9  13  -6 494.518 33.5367   1
  -9 -13  -8 108.107 31.5761   1
  13  -9  -8 7.73227 19.5093   1
 -13   9  -8 49.0897 28.3496   1
   9 -13  -8 66.1867 34.2819   1
 -13  -9  -8 70.6154 27.5796   1
  -9  13  -8 88.1185 25.7725   1
  13  10  -1 3358.03  113.75   1
 -10 -13   1 3496.42 129.644   1
 -10 -13   1 3189.83 140.359   1
  10  13   1 3303.98 141.391   1
  10  13  -1 3341.06 126.133   1
 -13  10   1 3232.56 121.953   1
 -13  10  -1 3200.62 120.096   1
  13 -10  -1 3145.23  121.96   1
  13 -10   1 3162.99 150.675   1
 -10 -13  -1 3274.56 120.262   1
 -10  13  -1 3223.88 114.526   1
 -13 -10   1 3122.86 107.479   1
  13  10   1 3219.84 130.981   1
  10 -13  -1 3140.13 135.322   1
  10 -13   1 3357.26 121.247   1
 -13 -10  -1 3219.98 113.678   1
 -10  13   1 3294.22 118.438   1
  13 -10   3 1180.23 46.3233   1
 -13  10   3 1160.63 47.8263   1
  10  13   3 1249.55 68.2661   1
  13 -10  -3 1210.97  49.742   1
  10  13  -3 1246.28 57.6812   1
 -10 -13  -3 1216.04 50.3745   1
 -13  10  -3 1288.66 57.3952   1
 -10 -13   3 1143.01 52.1233   1
 -10  13   3 1224.61 54.0131   1
 -10  13  -3 1300.48 55.0522   1
  10 -13  -3 1236.44 51.8936   1
 -13 -10  -3 1186.73 48.4389   1
  10 -13   3 1204.52 45.2189   1
  13  10   3 1163.55 53.4392   1
  13  10  -3 1238.39 44.7047   1
  10 -13   3 1242.17 56.7698   1
 -13 -10   3 1324.44 55.1385   1
  10  13   5 491.255  41.046   1
 -13  10  -5 503.368 32.1493   1
 -10 -13  -5 533.427 35.0057   1
  13 -10   5 507.712 25.1291   1
  10  13  -5 506.317 27.8974   1
 -10 -13   5 567.973 25.6857   1
 -10  13  -5 614.465 35.7897   1
 -13 -10  -5 574.001 33.4555   1
  13  10  -5 535.132 28.8582   1
  10 -13  -5 554.556 29.9329   1
  13  10   5 577.566 37.8773   1
 -13 -10   5 540.127 37.6641   1
 -10 -13   7 86.4178 12.2553   1
 -10 -13  -7 98.1611 36.2607   1
  10  13  -7 68.3429  15.877   1
 -13  10  -7 108.919 27.6266   1
 -10  13  -7 92.6263 25.8047   1
  13  10  -7 69.2757 19.9054   1
  10 -13  -7 101.612 33.4064   1
 -13 -10  -7 91.4654 55.3982   1
  13 -10  -9-30.5252 36.1191   1
 -10 -13  -9-9.39174 30.3667   1
  10 -13  -9-32.7328 36.1861   1
  13 -11   0 1151.04 49.9572   1
 -13  11   0 1134.09 50.1317   1
 -11 -13   0 1118.84 43.3778   1
  11  13   0 1156.59 48.7102   1
  13  11   0 1214.58 45.5853   1
 -11  13   0 1160.82 46.4908   1
  11 -13   0 1159.61 52.8692   1
  13 -11   2 5643.08  205.19   1
 -13  11   2 5514.53 237.703   1
  13 -11  -2 5728.29 226.006   1
 -11 -13   2 5596.37 205.856   1
 -13  11  -2 5675.75 194.376   1
  11  13   2 5424.20 256.497   1
 -11 -13   2 5657.95 204.655   1
  11  13  -2 5597.55 282.948   1
 -11 -13  -2 5351.62 209.473   1
 -13 -11   2 5732.66 231.343   1
 -11  13   2 5571.64 222.598   1
 -13 -11  -2 5493.85 218.418   1
  11 -13  -2 5616.47 226.134   1
  13  11   2 5751.44 227.228   1
  11 -13   2 5427.35 210.748   1
 -11  13  -2 5560.28 205.059   1
  11 -13   2 5572.85 190.764   1
  13  11  -2 5517.40 227.895   1
 -11 -13   4 343.437 21.8514   1
  11  13   4 348.742 38.5405   1
 -13  11  -4 352.004 24.4771   1
  13 -11   4 350.759 17.2622   1
  11  13  -4 325.271 22.6899   1
 -13  11   4 333.885 16.9271   1
 -11 -13  -4 340.124 26.9373   1
  13  11  -4 356.318 21.0118   1
 -11  13   4 379.709 18.3871   1
 -11  13  -4 369.454  28.846   1
  13  11   4 340.871 25.5747   1
  11 -13   4 336.644 16.5151   1
  11 -13  -4 326.957 18.2653   1
 -13 -11  -4 322.751 25.6216   1
 -13 -11   4 317.883 20.9016   1
 -11 -13   6 550.286 29.5979   1
 -13  11  -6 587.752 40.1277   1
 -11 -13  -6 506.897 40.0919   1
  11  13  -6 537.785 31.7097   1
 -11  13  -6 511.404 36.0624   1
 -13 -11   6 528.271 25.8903   1
  13  11  -6 529.001 29.6445   1
  13  11   6 494.505 42.6412   1
 -13 -11  -6 662.423 38.0242   1
 -11 -13  -8  37.071 27.8831   1
  13 -11  -8-15.8146 26.5979   1
 -13  11  -8 24.4334 27.5557   1
 -11  13  -8 11.0084 26.3788   1
  11 -13  -8-23.8211 28.8677   1
 -13 -11  -8 34.3206 24.9991   1
 -13  12   1 478.789 24.5063   1
 -13  12  -1 553.179 44.0512   1
  12  13   1  441.81  28.193   1
  13 -12  -1 496.861 26.6483   1
 -12 -13   1 468.577 26.1418   1
 -13 -12   1 449.644 24.1936   1
 -12  13   1 487.587 25.5563   1
 -12  13  -1 510.647 31.9897   1
  13  12   1 500.335 26.9707   1
  13  12  -1 518.024 25.9675   1
  12 -13   1 488.538 28.7893   1
 -13 -12  -1 516.102 27.2107   1
  12 -13  -1 511.183 26.4519   1
 -12 -13   1 470.642 24.6699   1
 -12 -13  -1 518.389 23.7738   1
  12  13  -1 500.835 23.2565   1
  13 -12   1 546.523 30.9028   1
 -12 -13   3 314.928 20.8873   1
 -13  12   3 301.522 16.7182   1
  12  13   3 220.147  23.995   1
 -13  12  -3 278.038 21.2714   1
  13 -12  -3 301.753 18.8446   1
  12  13  -3 307.886 17.6214   1
 -12 -13  -3 265.666 22.4041   1
  13  12   3 213.976 19.9983   1
  13  12  -3  279.88  16.495   1
 -12  13   3 274.259 16.2387   1
 -12  13  -3 264.086  23.903   1
  12 -13   3 323.374 25.8301   1
  12 -13  -3 292.155 17.9348   1
 -13 -12  -3 325.379 22.7982   1
 -13 -12   3 289.449 18.8499   1
  12 -13   3 273.337 13.4251   1
  13 -12   3  288.72 14.8193   1
  13 -12   5 79.5874 9.26534   1
  12  13   5 94.3398 24.8586   1
 -13  12  -5 84.0245 23.0857   1
  12  13  -5  80.206 13.9861   1
 -12 -13  -5 85.7694  29.076   1
 -12 -13   5 87.6091 12.9482   1
 -13 -12  -5 103.118 34.3827   1
  13  12   5 40.5929  17.384   1
  12 -13  -5 69.9147 9.34095   1
  13  12  -5 63.2644 14.2054   1
 -13 -12   5 80.1797 13.3762   1
 -12  13  -5 98.8669 17.6257   1
 -12 -13   7 27.2316 10.5033   1
 -12 -13  -7 24.7206 18.9773   1
 -13  12  -7 5.88638 26.4888   1
 -12  13  -7 0.85888 25.5517   1
 -13 -12  -7 15.1402  59.845   1
  13  12  -7 11.1598 15.5105   1
 -12 -13  -9 -13.132 29.9575   1
  13 -12  -9 24.6686 33.4381   1
 -13 -12  -9 12.8063   29.17   1
  12 -13  -9 26.6523 76.2493   1
 -13  13  -2 39.5871  16.671   1
  13 -13  -2 57.2648  13.012   1
  13 -13   2 32.9438 16.4159   1
 -13  13   2 59.9544 11.4183   1
 -13 -13   2 29.1195 9.46151   1
  13  13  -2 50.5449 12.1618   1
 -13 -13  -2 9.14836 13.6233   1
  13  13   2 43.6173 16.0193   1
  13 -13   2 36.2584 7.70107   1
 -13 -13   2 45.6693 11.2844   1
 -13  13  -6 72.2134 24.8267   1
 -13 -13   6 84.3395 13.9833   1
  13  13   6 82.4462 30.1006   1
  13  13  -6 79.9176 14.9801   1
 -13 -13  -6 98.6876  24.786   1
   0 -14   0 105.276 10.9687   1
  14   0   0 90.9278 11.9948   1
   0 -14   0  108.36 10.2355   1
   0  14   0 71.4225 12.8356   1
 -14   0  -2 4661.14 162.132   1
   0 -14  -2 4733.35 177.529   1
   0  14  -2 4572.63 199.156   1
   0 -14   2 4717.69 173.374   1
  14   0   2 4650.76 190.516   1
   0 -14   2 4564.68 177.006   1
   0 -14  -2 4804.10 180.166   1
   0 -14   4  106.52 13.7999   1
 -14   0   4 67.2045 3.90057   1
   0 -14  -4 42.2271 12.3065   1
 -14   0  -4 72.1806 13.1443   1
   0 -14  -4 61.9932 19.3514   1
  14   0   4 67.4439 13.7257   1
   0  14  -4 80.7406 16.0784   1
   0 -14  -6 38.2879 24.7631   1
   0 -14   6 65.1673 16.7012   1
 -14   0  -6  35.491 15.6241   1
 -14   0  -6 50.7528 16.1088   1
   0 -14  -6 72.5254 13.9348   1
   0  14  -6 41.7467 16.1468   1
  14   0   6 72.1079 19.2388   1
 -14   0  -8 25.5579 26.0115   1
   0  14  -8 10.0885 14.5154   1
   0 -14  -8-17.0939  23.392   1
 -14   0  -8 14.7354 19.6151   1
   1 -14  -1 3376.42 146.462   1
  14   1   1 3449.94 136.854   1
  -1 -14   1 3203.76 137.234   1
  14  -1   1 3487.81 115.801   1
  14   1  -1 3413.47  122.47   1
  -1 -14   1 3361.89 140.937   1
 -14   1  -1 3299.55 110.699   1
   1 -14   1 3438.57 139.041   1
   1  14   1 3473.97 123.317   1
  -1 -14  -1 3493.09 130.943   1
   1  14  -1 3480.46 151.758   1
   1 -14   1 3444.22  136.54   1
 -14  -1  -1 3403.18 127.554   1
  -1  14   1 3361.40 121.853   1
  -1 -14  -1 3396.32  149.81   1
   1  14  -1 3490.20 138.724   1
  -1  14  -1 3502.88 131.724   1
   1 -14  -1 3522.93 145.757   1
  14  -1  -1 3452.07 114.134   1
 -14   1   3 1036.38 40.0121   1
   1  14  -3 1013.62 40.9889   1
 -14  -1  -3 954.469 38.1944   1
  -1 -14   3 1075.66  46.836   1
  -1 -14  -3 1055.75  42.276   1
 -14   1  -3 1016.31 40.9735   1
   1 -14  -3 936.046  38.796   1
  14   1   3 1050.70 45.4764   1
  14  -1   3 1001.31 41.3297   1
  -1 -14  -3 1005.36   44.55   1
  -1  14  -3 1029.64 43.3091   1
   1 -14  -3 980.361 49.1234   1
   1 -14   3 955.973 42.1393   1
  14   1   5 256.113 22.5055   1
   1 -14   5 308.484 24.7011   1
 -14   1  -5 259.386 38.0171   1
  -1 -14  -5  261.85   26.72   1
  14  -1   5 274.452 22.2022   1
  -1 -14   5 213.234 20.8693   1
  -1 -14  -5 215.262 21.5819   1
   1 -14  -5 247.639 27.0207   1
  -1  14  -5 306.946 21.9357   1
   1 -14  -5 238.655  17.138   1
 -14   1  -5 255.186 25.9345   1
   1  14  -5 274.755   20.20   1
  -1 -14  -7 25.3957 20.0031   1
 -14   1  -7 13.7482 23.6337   1
   1  14  -7 29.9791  15.705   1
 -14  -1  -7 2.45434  16.395   1
   1 -14  -7 37.2749 20.9264   1
  -1  14  -7-1.54112 17.2606   1
 -14  -1  -7 29.3336 23.6541   1
  -1 -14  -7 24.4843 13.6957   1
 -14   1  -7 34.7502  38.399   1
   1 -14  -7 32.8879 11.4465   1
  -1 -14  -9-7.39005  22.954   1
  14  -1  -9 19.2623  30.629   1
   1 -14  -9-3.15134 39.6169   1
  14   1  -9-20.7882 26.2537   1
  14   1  -9-22.0949 20.4336   1
  -2 -14   0 466.498 20.7053   1
   2  14   0 429.069 20.5955   1
  14   2   0 439.922 20.4406   1
   2 -14   0 444.853 22.2958   1
  -2  14   0 423.643 21.0711   1
  14  -2   0 376.552 19.6244   1
  -2 -14   0 457.039 24.2477   1
   2  14   0 470.777 23.5818   1
   2 -14   0 429.958 21.5405   1
  -2 -14  -2 3169.44 140.628   1
 -14   2  -2 3077.68  114.95   1
  -2 -14   2 3195.86 119.401   1
  -2 -14  -2 3112.54 118.648   1
   2  14  -2 3047.16 115.913   1
  -2  14  -2 3242.34 129.467   1
  -2  14   2 3157.46 122.806   1
   2 -14  -2 3072.87 133.569   1
 -14   2   2 3008.18  113.50   1
  14  -2   2 3012.19 109.452   1
   2  14  -2 3217.40 129.976   1
   2 -14   2 2972.61 139.085   1
 -14  -2  -2 3139.31 122.957   1
  14   2   2 3146.30 116.246   1
  14   2  -2 3185.17 106.087   1
   2 -14   2 3103.69 132.601   1
   2 -14  -2 3296.43 123.534   1
  14   2   4 48.4313 13.9562   1
  -2 -14  -4 62.9676 13.3266   1
  14  -2   4 89.7946 15.1902   1
  -2 -14   4 61.5548  11.905   1
 -14   2  -4 39.3008 17.5617   1
   2  14  -4 57.2783 13.7895   1
 -14   2  -4 53.6401 11.8546   1
   2 -14  -4 55.2815 10.9409   1
   2 -14   4 62.1936 15.6995   1
  -2  14  -4 81.2525 15.4361   1
  -2 -14  -4 73.4835 13.8468   1
   2 -14  -4 69.0666 14.4474   1
 -14  -2  -4 65.0439 10.6726   1
 -14  -2   4 64.7044 5.42139   1
   2 -14   6 125.987 18.5502   1
  14  -2   6 146.284 18.6087   1
 -14   2  -6 161.868 25.1546   1
 -14   2  -6 151.757  16.926   1
  -2 -14  -6 106.548 24.9676   1
  -2 -14  -6  99.307 16.1329   1
   2 -14  -6 154.396 23.9452   1
  14   2   6 165.794 23.0419   1
 -14  -2  -6 163.917 20.1118   1
  -2  14  -6 119.711 19.4874   1
  -2 -14   6 164.562 18.9866   1
   2  14  -6 137.728 17.6594   1
   2 -14  -6 147.641 14.4571   1
 -14   2  -8  45.366 27.3565   1
   2  14  -8 7.55827 19.5086   1
 -14   2  -8 6.03252 16.2783   1
  -2  14  -8  7.7004 15.6063   1
  -2 -14  -8-10.2687 28.1564   1
 -14  -2  -8-38.8911 20.5172   1
 -14  -2  -8 16.4247 26.0064   1
   2 -14  -8  26.628 33.0602   1
  -3 -14  -1 1362.08 59.6884   1
  -3 -14   1 1334.17 48.7193   1
  14   3  -1 1343.89 49.2528   1
   3  14  -1 1344.89 54.8265   1
  -3 -14   1 1354.40 53.9553   1
   3  14  -1 1341.52 48.6166   1
 -14   3   1 1331.69 111.561   1
   3 -14  -1 1346.04 61.7791   1
   3 -14   1 1324.71 58.0141   1
   3 -14   1 1349.04 53.4391   1
  -3  14   1 1355.51 51.3785   1
  14   3   1 1324.10  53.206   1
  -3  14  -1 1370.60 60.5693   1
   3  14   1 1322.70 54.7105   1
  -3 -14  -1 1341.48  50.489   1
  14  -3   1 1376.64 54.9479   1
   3 -14  -1 1365.10 56.9819   1
 -14  -3  -1 1369.81 55.0899   1
  14   3   3 214.016  18.101   1
 -14   3  -3 208.084 16.1225   1
   3  14  -3 192.962 10.2402   1
  -3 -14  -3 148.645 15.7917   1
  -3 -14   3 220.428 14.9138   1
  14  -3   3 174.691  14.321   1
 -14   3   3 204.152 11.3503   1
   3  14  -3 188.656 16.7312   1
  -3 -14  -3 183.359 14.5657   1
 -14   3  -3 197.133  20.505   1
   3 -14  -3 224.923 20.7684   1
   3 -14   3 202.151 16.0269   1
  -3  14  -3 205.688 20.0005   1
   3 -14  -3 196.679 15.0741   1
 -14   3  -5 279.494 20.6803   1
  -3 -14  -5 305.576 23.5001   1
  14  -3   5  279.79 20.6984   1
 -14   3  -5 330.633   27.87   1
  -3 -14  -5 410.993 29.7633   1
   3 -14  -5 277.486  24.485   1
   3 -14   5 298.834 27.4626   1
  14   3   5 272.132 24.2123   1
  -3  14  -5 305.715 22.8347   1
  -3 -14   5 291.124 21.6434   1
   3  14  -5 272.205 20.3932   1
   3 -14  -5 356.016 18.7659   1
   3  14  -7 21.2655 14.9279   1
 -14   3  -7 8.82978  22.354   1
  -3 -14  -7  6.0966 15.4518   1
 -14   3  -7 41.5283 15.1219   1
 -14  -3  -7 48.9906 23.6843   1
   3 -14  -7 7.75247 19.8373   1
   3 -14  -7-1.16682  9.4406   1
  -3 -14  -7 -6.9501 19.0568   1
 -14  -3  -7 10.0965 13.7955   1
  -3  14  -7 13.4861 18.7136   1
  14  -3  -9 20.3402 31.7077   1
  -3 -14  -9 22.7742 32.9088   1
   3 -14  -9 49.7934 36.8949   1
  -4 -14   0 50.3456 9.56591   1
 -14   4   0 73.6814 11.9153   1
   4  14   0 55.8684 10.1051   1
  14  -4   0 65.0345   8.863   1
  14   4   0 53.5871 8.65292   1
  -4  14   0 49.4071 11.7159   1
   4 -14   0 58.7804 9.19044   1
 -14  -4   0 60.8113 8.90997   1
  -4 -14   0  73.712 12.3153   1
   4 -14   0 67.5283 9.77125   1
   4 -14   2 455.604 19.4492   1
  -4 -14  -2 474.615 25.9156   1
   4  14   2 427.398 27.4358   1
   4  14  -2 444.413 21.9296   1
 -14   4  -2 481.655 27.4194   1
  -4 -14   2  457.47 21.8614   1
 -14   4   2  451.87 22.9535   1
  -4 -14   2 421.862 17.1813   1
  -4 -14  -2 462.535 22.5218   1
  14  -4   2 470.359 24.7142   1
   4 -14  -2 479.147 26.5666   1
   4 -14  -2  442.11 22.3251   1
  14   4   2 476.916 24.0942   1
   4 -14   2 406.129 23.9788   1
  -4  14  -2  452.63 25.2597   1
  -4  14   2 451.267 21.4674   1
   4  14  -2 496.741 23.4917   1
  14   4  -2 447.891 22.5968   1
   4  14  -4 53.1563 12.9127   1
  -4 -14  -4 79.7638 17.9265   1
  -4 -14   4 59.2752 12.9137   1
 -14   4  -4 70.8997 14.1691   1
   4  14  -4 72.8741  6.3634   1
  -4 -14  -4 80.1948 15.3362   1
  14  -4   4 76.3319 11.8189   1
 -14   4  -4 65.0568 11.4203   1
  14   4   4 77.2104 16.0308   1
  -4  14  -4 93.8882  13.493   1
   4 -14  -4 62.9162 14.3285   1
   4 -14   4 94.2191 17.4985   1
   4 -14  -4 59.5048 10.9245   1
 -14  -4   4 64.1044 6.42887   1
  -4 -14   6  -0.796 18.8765   1
  -4 -14  -6  10.764 22.8736   1
   4  14  -6 5.88547 4.75395   1
  14  -4   6 3.61567 12.8298   1
  -4 -14  -6  8.2735 16.1228   1
 -14   4  -6  7.5851 12.2674   1
   4  14  -6 6.95536 6.03505   1
  -4  14  -6 7.67607 17.6656   1
   4 -14  -6 9.54061 11.3232   1
 -14  -4  -6-8.34821 12.4231   1
   4  14  -6-11.4668 13.3435   1
  14   4   6 3.97825 19.4233   1
 -14   4  -6 1.58489 21.2828   1
   4 -14  -6  55.567 25.8209   1
 -14   4  -8-8.06701 25.4167   1
  -4 -14  -8   55.07 33.8668   1
 -14   4  -8-0.09357 16.7486   1
  -4  14  -8 32.3434 25.5029   1
 -14  -4  -8-30.4224 25.7796   1
   4 -14  -8 4.86263 35.7751   1
 -14  -4  -8 9.47855 23.8462   1
  -5 -14   1 1899.93 71.0076   1
  -5 -14  -1 1976.93 74.4099   1
  14  -5   1 1958.41 80.4329   1
  -5 -14   1 1949.83 70.5781   1
   5  14  -1 2003.93 75.2691   1
   5  14   1 1958.61 73.2566   1
 -14   5   1 1942.07 132.733   1
 -14   5  -1 1897.91 83.5467   1
   5  14  -1 1976.55 81.2846   1
  -5 -14  -1 1978.68 75.2084   1
  14   5  -1 1973.16 75.8334   1
  -5  14   1 1900.54 69.4835   1
   5 -14   1 1924.23 80.9433   1
  -5  14  -1 2017.63 82.5034   1
  14   5   1 1996.27 75.1768   1
   5 -14  -1 1831.50 79.6277   1
 -14   5  -3 725.744 32.0948   1
   5  14  -3 696.536 34.0502   1
 -14   5  -3 729.818 37.9491   1
   5  14   3 738.361 37.8635   1
   5  14  -3 737.803 34.2339   1
  -5 -14  -3  801.40  37.099   1
  -5 -14  -3 860.726 43.0377   1
  14  -5   3 781.188 34.5874   1
  -5 -14   3 732.256 33.9643   1
   5 -14  -3 750.483 34.2331   1
  -5  14  -3 727.774 36.2703   1
 -14  -5  -3 735.211 34.3452   1
  14   5  -3 773.163 34.0427   1
 -14  -5   3 769.552 36.7333   1
  14   5   3  765.23 35.8104   1
   5 -14   3  827.97 37.2293   1
   5  14  -5 372.593 16.8963   1
 -14   5  -5 396.921 21.1184   1
  -5 -14  -5 340.372 27.3841   1
  14  -5   5 383.917 22.8575   1
  -5 -14  -5 423.647 30.8872   1
 -14   5  -5 481.218 31.4486   1
  -5 -14   5 361.143 24.8804   1
   5  14  -5 377.684 23.3391   1
   5 -14  -5 398.897 21.4104   1
 -14  -5   5 359.521 16.7113   1
  -5  14  -5 352.052 22.7675   1
   5 -14  -5 366.131 30.9399   1
   5 -14   5 380.451 29.5467   1
  14   5   5 293.824 26.6802   1
   5  14  -7 19.2097 6.66892   1
   5 -14  -7 68.7279  31.397   1
 -14  -5  -7 27.8162 38.2229   1
   5  14  -7 26.9604 13.7957   1
   5  14  -7 33.0774 6.90023   1
 -14   5  -7 28.1773 13.6637   1
  -5 -14  -7   32.81 18.6296   1
  -5 -14  -7 19.1055 28.6587   1
 -14   5  -7 12.2595 17.0962   1
  -5  14  -7 29.1982 19.7468   1
   5 -14  -7-1.48749 9.66872   1
  14  -5  -9-3.72149 24.4899   1
  -5 -14  -9  19.169 22.0936   1
   5 -14  -9-29.9667 23.7919   1
 -14  -5  -9 34.9627 27.0949   1
  -6 -14   0 955.642 37.9833   1
   6  14   0 950.405 39.8818   1
  -6 -14   0 1009.16 41.3339   1
 -14   6   0 1009.35 45.2009   1
   6 -14   0 1039.90  47.912   1
  -6  14   0 951.321 41.9717   1
  14   6   0 962.402 36.4205   1
 -14  -6   0  965.33 41.4812   1
   6  14  -2 84.0841 10.3524   1
  -6 -14  -2 99.3149 14.8456   1
  14  -6   2 88.6936 10.5197   1
 -14   6   2 98.2808 10.7027   1
   6  14   2 112.607 13.2017   1
  -6 -14   2  112.46 11.7082   1
  -6 -14   2  113.82 8.79609   1
 -14   6  -2 98.9899 16.4632   1
   6  14  -2 89.1147 13.6766   1
  -6 -14  -2 101.182 15.0383   1
   6 -14   2  111.68 15.8522   1
  14   6  -2 101.359 10.7241   1
  14   6   2 84.7558 14.1025   1
  -6  14  -2 58.6412 11.1282   1
  -6  14   2 117.574 12.5572   1
 -14  -6  -2  72.506 10.4806   1
   6 -14  -2 128.472 11.6045   1
 -14   6  -4 405.733  20.674   1
 -14   6  -4 405.316 32.6084   1
 -14   6   4 438.455 18.6101   1
   6  14  -4 433.603 23.7983   1
  -6 -14  -4 387.922 26.7709   1
   6  14  -4 394.397 20.0848   1
  -6 -14   4 458.578 23.9727   1
  14  -6   4 428.176  23.564   1
 -14  -6  -4 389.171 23.7811   1
   6 -14  -4 398.356 22.2809   1
  -6  14  -4 487.736  29.604   1
  14   6  -4 442.374 23.7933   1
  14   6   4 395.842 28.9589   1
   6 -14   4 462.856 28.4258   1
 -14  -6   4 408.687 19.5901   1
  -6 -14   6-3.61026  12.636   1
 -14   6  -6 4.79915 11.3519   1
   6  14  -6 1.28595 7.41895   1
   6 -14  -6 2.97813 9.46623   1
  -6 -14  -6-6.54673  23.241   1
 -14   6  -6  10.085 22.6631   1
   6  14  -6 7.76848 12.8076   1
  14  -6   6-1.05868 11.2926   1
  -6  14  -6 14.7383 18.5016   1
 -14  -6  -6 22.6413 19.2509   1
   6 -14  -6 23.3866  18.152   1
  14   6   6-8.89817 21.3089   1
  -6  14  -8 34.6825 22.1487   1
  -6 -14  -8  53.271 31.2759   1
 -14   6  -8 53.1973 27.9681   1
   6 -14  -8  24.978 32.5409   1
 -14  -6  -8 20.1644 24.9442   1
 -14  -6  -8 20.1794 24.7753   1
  14  -7   1 4467.03  155.91   1
 -14   7  -1 4663.70 172.102   1
  -7 -14  -1 4656.58 162.807   1
 -14   7   1 4476.39 176.756   1
   7  14   1 4496.04 179.665   1
  -7 -14   1 4529.09 175.599   1
   7  14  -1 4679.90 183.027   1
  -7 -14   1 4641.04 153.899   1
  -7 -14  -1 4666.47 162.367   1
  -7  14   1 4558.00  155.82   1
   7 -14   1 4616.73 176.351   1
  14   7  -1 4685.92 159.094   1
   7 -14  -1 4537.15 181.575   1
  14   7   1 4712.36 169.783   1
  -7  14  -1 4543.28 173.851   1
  14  -7   3 1810.79 66.8722   1
 -14   7   3 1837.87 67.2526   1
   7  14  -3 1855.73 70.3433   1
  -7 -14   3 1847.48 75.5547   1
   7  14   3 1774.17 82.7879   1
   7  14  -3 1755.14 78.4026   1
 -14   7  -3 1858.44 77.2232   1
  -7 -14  -3 1787.87 74.5439   1
  14   7  -3 1821.70 70.1945   1
  14   7   3 1824.43 77.5415   1
  -7  14  -3 1857.59 88.0823   1
   7 -14  -3 1738.56 72.3875   1
 -14  -7  -3 1800.56 68.8222   1
   7 -14   3 1721.32 74.3456   1
 -14  -7   3 1734.54 74.7693   1
  -7  14   3 1887.14 68.2993   1
  -7 -14  -5 586.359 38.9819   1
   7  14  -5 722.719 32.1535   1
  14  -7   5 619.336 33.9743   1
  -7 -14   5 659.808 32.8257   1
 -14   7  -5 723.207 46.4788   1
 -14   7  -5 659.248  28.118   1
   7  14  -5 645.578 25.8315   1
 -14  -7   5 657.479 64.5923   1
  14   7   5 629.217 38.4478   1
  14   7  -5 609.135 32.9684   1
  -7  14  -5 622.273 38.1778   1
 -14  -7  -5 668.393 36.5916   1
   7 -14  -5 628.703 40.3759   1
   7 -14   5 656.448 34.8246   1
   7 -14  -5  615.60 28.1799   1
  -7 -14  -7 38.3199 16.6279   1
 -14   7  -7 82.2304 14.8639   1
   7  14  -7 98.0692   12.53   1
  -7 -14  -7 88.1455 28.7088   1
   7  14  -7  72.867  10.936   1
  -7 -14   7 93.0289  15.047   1
 -14   7  -7 111.805 27.6639   1
   7 -14  -7 87.4394 23.8836   1
  14   7  -7  104.43  16.228   1
  -7  14  -7  110.65 23.7125   1
 -14  -7  -7 60.9121 23.2476   1
   7 -14  -7 99.7034 8.73967   1
  14  -7  -9 25.7922 27.4275   1
  -7 -14  -9  29.447 30.2953   1
 -14  -7  -9 2.47257 25.9125   1
  -8 -14   0 4012.00 143.493   1
  -8 -14   0 4052.11 145.792   1
 -14   8   0 3963.59 162.058   1
   8  14   0 3981.72 151.887   1
   8 -14   0 4040.62  147.99   1
  14   8   0 4090.18 139.995   1
  -8  14   0 3890.41 134.119   1
  14   8   2 4103.65 398.572   1
  -8 -14   2 3967.32 140.929   1
   8  14  -2 4042.85 170.274   1
   8  14   2 4148.20  157.88   1
  -8 -14   2 3951.75 127.188   1
  14  -8   2 3743.56 141.695   1
  -8 -14  -2 3916.24 156.166   1
 -14   8  -2 3874.54 159.696   1
  -8  14  -2 4053.35 152.722   1
  -8  14   2 3894.28 156.059   1
   8 -14   2 3999.10 163.762   1
   8 -14  -2 4035.68 154.881   1
 -14  -8  -2 3914.96 144.924   1
  14   8  -2 4062.03 154.154   1
   8  14   4 1093.01 59.8097   1
  14  -8   4 1067.19 46.5592   1
  -8 -14   4 1046.26 52.1996   1
   8  14  -4 1113.78 43.7525   1
 -14   8   4 1062.72 47.8903   1
 -14   8  -4 1206.00 51.8863   1
  -8 -14  -4 1201.80 52.1272   1
 -14  -8  -4 1047.17 49.2246   1
   8 -14   4 1113.31 58.6038   1
  14   8   4 1116.26  68.533   1
  14   8  -4 1087.51 57.9062   1
  -8  14  -4 1108.00 49.5743   1
 -14  -8   4 1078.13 46.1455   1
   8 -14  -4 1061.70 47.2394   1
   8  14  -6 409.084 21.8377   1
 -14   8  -6 304.909 28.2212   1
  14  -8   6 388.685 30.4294   1
  -8 -14   6 418.921 26.1482   1
 -14   8  -6 412.697 22.7375   1
  -8 -14  -6 383.613 33.8597   1
  14   8  -6 396.263 25.5512   1
 -14  -8   6 371.557 19.1972   1
   8 -14  -6 347.345 20.2443   1
  -8  14  -6 353.396 29.4944   1
 -14  -8  -6 431.812 34.2553   1
  14   8   6 393.018 33.7672   1
   8 -14  -6 490.343 40.6208   1
  -8 -14  -8-3.85108 31.5575   1
 -14   8  -8 60.0299 27.8964   1
   8 -14  -8 4.40316 30.7063   1
  -8  14  -8 14.0318 24.0847   1
 -14  -8  -8 20.3105 20.3111   1
  14  -9   1 290.098 16.5256   1
 -14   9   1 298.336 17.1008   1
   9  14   1 292.282 21.1187   1
   9  14  -1 292.461 18.2937   1
 -14   9  -1 264.954 20.7158   1
  -9 -14  -1 341.868 20.8174   1
  -9 -14   1 364.661 19.6249   1
  -9 -14  -1 258.188 21.1845   1
  14   9   1 302.192 22.2762   1
  -9  14   1 306.133 19.4108   1
   9 -14   1 301.689 23.7181   1
 -14  -9  -1 293.636 21.5361   1
   9 -14  -1 312.562 20.0183   1
  -9  14  -1 328.798 21.9807   1
  14   9  -1 322.721 19.0245   1
 -14  -9   1 292.559 20.1412   1
  -9  14   3 227.013 15.7266   1
  14  -9   3 194.068 13.1749   1
   9  14   3  215.25 23.0965   1
  -9 -14  -3 201.123 20.2775   1
 -14   9   3 204.059 14.0705   1
  -9 -14   3 208.596 17.2557   1
   9  14  -3  235.61 14.1636   1
 -14   9  -3 195.875 22.1566   1
   9 -14   3 203.868 10.7483   1
  14   9  -3  282.05 19.0508   1
   9 -14  -3 248.637  16.936   1
   9 -14   3 167.085 21.1534   1
  14   9   3 193.366 20.8653   1
 -14  -9   3  228.33 15.9112   1
 -14  -9  -3 271.959 30.4771   1
  -9  14  -3 243.572 19.4937   1
  -9 -14   5-3.81806  11.127   1
  -9 -14  -5 16.7183 20.4097   1
   9  14   5 9.78711 16.1132   1
 -14   9  -5-0.22148 20.7088   1
  14  -9   5 15.8121 9.30212   1
   9  14  -5 30.3654 10.3831   1
   9 -14  -5   34.10 10.4197   1
 -14  -9  -5 54.2493 18.8255   1
  -9  14  -5 21.5498 19.7635   1
  14   9   5 17.7386 15.8471   1
  14   9  -5 21.7083 13.9761   1
 -14  -9   5 19.8534 8.96724   1
  -9 -14  -7-11.3469 26.1936   1
  -9 -14   7-0.11373 10.3495   1
 -14   9  -7  6.9902 10.8116   1
 -14   9  -7 12.6459 24.7516   1
 -14  -9  -7-20.0168 22.2303   1
  -9  14  -7 4.65373 23.4802   1
   9 -14  -7 28.9807 30.0377   1
  14   9  -7-10.0661 16.8703   1
  14  -9  -9-10.8318 27.0797   1
 -14  -9  -9 4.66895 18.5765   1
   9 -14  -9 37.0375 36.0072   1
 -10 -14   0 342.876 22.9956   1
  10  14   0 314.114 18.8552   1
 -10 -14   0 353.356 19.3407   1
 -14  10   0 330.855 19.0886   1
 -14 -10   0 311.351 31.1144   1
  10 -14   0 327.253 21.6991   1
  14  10   0 322.184 18.7166   1
 -10  14   0 315.128 19.3617   1
 -10 -14  -2 543.197 26.6066   1
 -10 -14   2 590.307 27.9582   1
  14 -10   2 516.569 22.7853   1
 -14  10  -2 476.827 30.0742   1
 -10 -14   2 536.019 27.2913   1
  10  14  -2 524.044 26.0935   1
  10  14   2 519.545 28.4143   1
  14  10  -2 519.748 24.8874   1
  10 -14  -2 550.665 26.6229   1
  10 -14   2  530.99 21.7705   1
  14  10   2 486.743 32.5664   1
 -10  14   2 535.626 27.0285   1
 -14 -10  -2 489.487 29.0656   1
 -14 -10   2 506.181 26.6333   1
 -10  14  -2 559.948 30.8041   1
  10 -14   2 537.086 31.3849   1
  10  14  -4 37.0475 10.1346   1
  10 -14  -4 19.4822  9.6866   1
 -14  10   4 27.4822 7.98818   1
 -14  10  -4 44.4418  26.601   1
  14 -10   4 33.7673 9.41931   1
 -10 -14  -4 38.1265 18.1625   1
  10  14   4 40.6799 20.8191   1
 -10 -14   4 18.4846 11.8018   1
  14  10   4 21.8565 19.0818   1
 -14 -10  -4 10.7403 16.7631   1
  10 -14   4 46.6314 19.6386   1
 -10  14  -4 12.8174  13.141   1
  14  10  -4 20.8083 13.0884   1
 -14 -10   4 22.0623 9.32391   1
 -10 -14   6 10.6606 13.9922   1
 -10 -14  -6 38.7956 17.0216   1
  10  14  -6 20.5567 12.2967   1
 -14  10  -6 60.5952 24.6145   1
 -14 -10   6 23.7604 9.34879   1
  14  10   6 54.9194 27.9365   1
  10 -14  -6 8.19392 8.42186   1
 -14 -10  -6-16.4085 20.9951   1
  14  10  -6 42.0892 15.4703   1
 -10  14  -6 28.8133 22.6248   1
 -10 -14  -8 16.2665 30.2394   1
  10 -14  -8 83.6625 35.8809   1
 -14  10  -8 -34.118 27.5796   1
 -14 -10  -8 14.7517 26.9949   1
 -10  14  -8 26.3648 25.8406   1
  11  14   1 117.082 14.6774   1
  11  14  -1 126.949 13.6012   1
 -14  11  -1 139.846 17.1306   1
 -14  11   1 127.685 13.0993   1
 -11 -14   1 133.234 16.1697   1
 -11 -14  -1  120.56 14.9603   1
  14 -11  -1 116.749  12.268   1
 -14 -11  -1 112.716 12.2885   1
 -11  14  -1 172.944  23.819   1
  14  11  -1 94.0877 11.2549   1
  11 -14   1 140.335 15.2047   1
  11 -14  -1 101.639 14.7848   1
 -14 -11   1 108.759 13.7756   1
  14  11   1 120.138 15.9444   1
 -11  14   1 134.676 14.5649   1
 -11 -14  -3 67.8147 16.9873   1
 -14  11   3  66.487 9.81902   1
  11  14  -3 70.6331 11.9855   1
  14 -11  -3 48.6766 10.4913   1
  14 -11   3 64.6388 13.7821   1
 -11 -14   3 67.5972 13.5093   1
  11  14   3 42.7033 18.8163   1
 -14  11  -3 70.5204 18.8726   1
  14  11  -3 61.2244 13.0583   1
 -11  14  -3 69.7479 18.6366   1
 -11  14   3 81.6775 11.8629   1
 -14 -11  -3 49.9138 13.1359   1
  11 -14   3 66.9159 14.3844   1
  14  11   3 52.8392 18.2335   1
  11 -14   3 55.6632 6.51108   1
 -14 -11   3 50.0492 12.6212   1
  11 -14  -3 63.2938 24.0635   1
  11 -14  -5 2.47681 8.66885   1
  11  14  -5 15.7825 10.4903   1
  11  14   5 7.97684 23.4614   1
 -11 -14   5-8.72154 10.9829   1
  14 -11   5 6.76112 8.82405   1
 -14  11  -5-26.9367 20.5868   1
 -11 -14  -5 13.2677 19.8495   1
  14  11   5-12.9649 20.9077   1
 -11  14  -5 0.10802 20.5248   1
 -14 -11  -5-21.1104 18.7655   1
  14  11  -5 19.8102 13.6792   1
 -14 -11   5-7.08751 10.5272   1
 -14 -11  -7 29.3228 53.2498   1
 -11 -14   7  0.3453 12.6608   1
 -11 -14  -7 36.8041 26.8724   1
 -14  11  -7 2.82604 26.1953   1
 -11  14  -7-6.96078 25.6284   1
  11 -14  -7 43.7539  32.458   1
  14  11  -7 10.9193 16.7992   1
  14 -11  -9 40.6192 30.0563   1
 -11 -14  -9  15.766  20.745   1
 -14 -11  -9 9.99082 28.5738   1
  11 -14  -9-14.5333   36.81   1
  12  14   0 127.343 15.6567   1
  14 -12   0 89.6021 13.4986   1
 -14  12   0 130.552 13.2804   1
 -12 -14   0 109.628 13.6211   1
 -12 -14   0 116.912  13.913   1
  12 -14   0 112.574  16.108   1
  14  12   0 80.6214 14.1599   1
 -12  14   0 100.287 12.1286   1
  14 -12  -2 336.915 22.1051   1
 -14  12   2  361.07 21.3284   1
 -12 -14   2 335.807 17.1647   1
  12  14  -2 352.903 20.2815   1
  14 -12   2 350.686 17.7055   1
 -12 -14  -2  338.23 23.0253   1
  12  14   2  312.54 22.6838   1
 -12 -14   2 357.396 22.0209   1
 -14  12  -2 353.217 25.4303   1
 -14 -12   2 395.997 21.9709   1
 -12  14   2  340.71  22.146   1
  14  12   2 301.165 24.5646   1
  12 -14   2 366.406 17.6154   1
  12 -14   2 302.129  25.874   1
 -14 -12  -2 313.644 20.2724   1
  12 -14  -2 304.493 19.7155   1
  14  12  -2 369.151 21.2796   1
 -12  14  -2 411.456 27.6425   1
  12  14   4 59.6232 19.0812   1
  14  12  -4 77.0104 14.1518   1
  12 -14   4 65.9317 7.12015   1
  14 -12   4 86.6506 9.88098   1
 -14  12   4 72.7856 10.7542   1
 -12 -14   4 88.7616  13.383   1
 -14  12  -4 106.696  22.007   1
 -12 -14  -4 88.1591 15.8346   1
  12  14  -4 61.0508 14.3837   1
  14  12   4 42.0348 21.0207   1
 -14 -12   4 88.0336 12.4778   1
 -12  14   4 71.5572 10.5788   1
 -14 -12  -4 59.3937  18.528   1
  12 -14  -4 60.3802 10.4865   1
 -12  14  -4 105.246 31.8738   1
 -12 -14  -6 152.565  29.095   1
 -12 -14   6 112.788 13.5713   1
  12  14  -6 93.2126   13.83   1
 -14  12  -6 120.944 26.8939   1
 -14 -12   6 100.085 13.2183   1
  14  12  -6 109.483 16.9189   1
 -14 -12  -6 173.405 26.8125   1
  14  12   6 916.459 335.124   1
 -12  14  -6 102.206 19.9896   1
 -14  12  -8-7.17763 22.1758   1
  14 -12  -8 28.2957  27.698   1
 -12 -14  -8  32.384 22.3173   1
 -12  14  -8-19.1621 28.4277   1
 -14 -12  -8 13.8638 30.0384   1
  12 -14  -8 10.9217 28.4202   1
 -13 -14  -1  731.03 33.1252   1
 -14  13   1 771.353 32.5832   1
  13  14   1 724.245 35.6759   1
  14 -13   1  678.03 36.5722   1
  14 -13  -1 754.387 35.2134   1
  13  14  -1 679.529 35.1256   1
 -13 -14   1 719.456 33.4776   1
 -14  13  -1 762.823 36.0907   1
 -13 -14   1 740.406 28.5476   1
  13 -14   1 701.703 36.6792   1
  14  13  -1 696.878 33.7745   1
 -14 -13  -1 653.401 34.2175   1
  14  13   1 668.966 38.5985   1
 -14 -13   1 671.513 35.6899   1
 -13  14   1 742.021 32.8147   1
  13 -14  -1 721.052 34.4514   1
 -14 -13   1 730.053 30.0091   1
 -13  14  -1 774.698 35.6024   1
  14 -13  -3  371.27 21.6579   1
 -14  13   3 386.739 22.4593   1
  14 -13   3  410.29  21.262   1
 -13 -14  -3 328.991 22.6159   1
 -14  13  -3 346.548 28.0602   1
  13  14   3 398.608 31.7299   1
 -13 -14   3 395.959 24.5579   1
  13  14  -3 401.919 23.0635   1
 -13  14  -3 380.628 26.9076   1
  14  13   3 353.394 25.1262   1
  13 -14   3 334.758 25.6186   1
  13 -14  -3 400.794 25.0746   1
 -14 -13   3 401.473 24.2602   1
  13 -14   3 388.311 18.0729   1
 -14 -13  -3 371.599 23.4118   1
  14  13  -3 375.264 25.7957   1
 -13  14   3 379.019 31.5551   1
  14 -13   5  69.244  8.5719   1
  13 -14  -5 91.1711 15.3338   1
 -13 -14  -5  70.682  17.218   1
 -13 -14   5 68.5233 15.1589   1
  13  14   5 90.1231 26.7185   1
  13  14  -5 100.772 13.7852   1
 -14  13  -5 67.0548 18.3846   1
 -13  14  -5 73.3827 18.1136   1
 -14 -13   5 70.6762 14.0826   1
 -14 -13  -5 79.3666 22.1854   1
  14  13  -5 71.9225 14.7577   1
  14  13   5  61.033 19.6114   1
 -14  13  -7 -5.8856 28.7741   1
 -13 -14  -7 11.1503 20.3572   1
 -13 -14   7 17.4655 11.7958   1
 -14 -13  -7 0.30756 26.3478   1
 -14 -13   7 -3.3973 8.71979   1
 -13  14  -7 3.32754 27.6937   1
  14 -13  -9 5.13025 38.9433   1
  13 -14  -9-0.11835 28.7592   1
 -14 -14   0 22.3458 9.32015   1
  14 -14   0  35.026 15.1652   1
 -14  14   0 28.3847 18.0836   1
  14  14   0 39.0158 13.9369   1
  14 -14  -4 120.435 12.7572   1
  14  14   4 111.624 24.6549   1
  14 -14   4 81.3703 8.77674   1
 -14  14   4 93.0761 11.3306   1
 -14 -14  -4 87.9654  20.364   1
  14  14  -4 80.8181 14.8147   1
 -14 -14   4 104.239  14.584   1
 -14  14  -4 90.7464 17.6845   1
 -14  14  -8 9.15189 29.3713   1
 -14 -14  -8-3.15327 22.9884   1
  14 -14  -8 36.6885 36.5704   1
 -15   0  -1-15.5984 10.1534   1
  15   0  -1-18.8089 11.4172   1
  15   0   1-8.65568 9.42531   1
  15   0   3-16.3085 11.4379   1
 -15   0  -3  10.359 8.09919   1
 -15   0  -5 17.3388 13.4119   1
  15   0   5 11.1918 15.8072   1
 -15   0  -7-13.7802 24.6412   1
 -15   0  -7 8.72562 16.9719   1
   1 -15   0 1898.10 72.5855   1
  15   1   0 1856.91 63.1678   1
  -1 -15   0 1842.69 72.9119   1
  15  -1   0 1927.81 65.3312   1
   1  15   0 1860.76 82.1575   1
   1 -15   0 1850.43 73.6381   1
  -1  15   0 1905.31 67.9322   1
  -1 -15   0 1888.77  83.728   1
  -1  15  -2 1982.54 94.5091   1
  -1 -15   2 1990.97 81.0354   1
  15  -1   2 1894.56 75.9556   1
  -1 -15  -2 1910.03 78.3481   1
  15   1   2 1868.57 73.2118   1
   1 -15  -2 1930.60 79.6452   1
 -15  -1  -2 1865.74 66.1881   1
  15   1  -2 1945.14 77.5631   1
 -15   1  -2 1843.02 72.4191   1
   1 -15   2 2027.18 82.0164   1
   1 -15   2 1916.58 72.0285   1
  -1 -15  -2 1989.04 80.8689   1
   1  15  -2 1867.53 83.9369   1
  -1 -15   2 1955.80 84.0881   1
   1 -15  -2 1900.04 77.0223   1
  -1  15  -4 477.209  26.613   1
  -1 -15  -4 504.579 31.0342   1
   1 -15  -4 468.453 27.7688   1
   1 -15  -4 515.486  33.986   1
   1  15  -4 563.051 41.7708   1
  -1 -15  -4 426.813 29.8947   1
   1 -15   4  520.40 32.5848   1
 -15  -1  -4  548.04  25.717   1
  15  -1   4 514.685 26.6591   1
 -15   1   4 500.463 20.8585   1
  15   1   4 528.386 28.3178   1
  -1 -15   4  487.38 28.8046   1
 -15   1  -4 487.498 23.4156   1
 -15  -1   4 497.762 22.9715   1
 -15  -1   4 467.885 40.7538   1
 -15   1   4 280.102 22.5572   1
  15   1   6 46.1936 18.2719   1
  15  -1   6  36.973 16.5127   1
  -1 -15  -6 48.4653 14.5645   1
 -15  -1  -6 22.1792 16.3178   1
   1 -15   6 28.9447 17.5059   1
 -15   1  -6 56.8196 15.7204   1
 -15  -1  -6 89.6589 24.0652   1
   1  15  -6  61.827 16.9254   1
  -1 -15   6 34.8998 17.3367   1
 -15   1  -6 73.2446 24.1904   1
  -1  15  -6 45.4425 18.1188   1
   1 -15  -6 68.8629 26.6249   1
   1 -15  -6 52.0939 15.6334   1
  -1 -15  -6 37.4227 18.2516   1
   1 -15  -8 65.1798 34.1783   1
 -15   1  -8 46.4888 27.6063   1
 -15  -1  -8 32.6119 21.0644   1
  -1  15  -8 36.8142 16.1678   1
   1  15  -8 35.4595  18.512   1
 -15   1  -8 54.9855 23.2418   1
  -1 -15  -8 57.0613 25.3283   1
 -15  -1  -8 45.3284 20.0843   1
  -2  15  -1 2643.00 121.588   1
  15   2  -1 2673.04  103.90   1
  -2 -15  -1 2721.79 107.444   1
   2  15  -1 2691.28 94.6397   1
  15  -2  -1 2689.29 99.2614   1
   2 -15  -1 2657.20 128.468   1
  -2  15   1 2744.73 110.327   1
  -2 -15  -1 2732.80 109.968   1
   2  15   1 2814.97 127.983   1
  15  -2   1 2763.16 113.782   1
  -2 -15   1 2783.55 106.435   1
  -2 -15   1 2783.36 99.2673   1
 -15  -2  -1 2623.11  91.737   1
  15   2   1 2788.84 98.6052   1
   2 -15   1 2706.51 128.949   1
   2  15  -1 2749.39 115.376   1
   2 -15  -1 2701.13 100.016   1
   2 -15   1 2765.33 110.478   1
   2 -15  -3 2032.32 77.8902   1
  -2 -15   3 1941.76 80.5639   1
   2  15  -3 1919.54 87.6926   1
   2  15  -3 1949.43 83.4258   1
   2 -15   3 1828.30 90.2756   1
  -2  15  -3 2006.01 76.3606   1
 -15  -2  -3 2045.34 75.5762   1
  15  -2   3 2005.45 81.4408   1
 -15   2  -3 2040.67 74.4671   1
  -2 -15  -3 2068.98 78.2933   1
 -15   2   3 1907.10 75.2633   1
  -2 -15  -3 1951.49 79.3359   1
  15   2   3 1989.41 82.7623   1
   2 -15  -3 1858.17 79.6352   1
 -15  -2  -5  572.99 31.7643   1
  -2  15  -5 519.972  34.685   1
  15  -2   5 560.253 30.2187   1
 -15   2  -5 489.308 37.3181   1
 -15   2  -5 558.274 28.9846   1
  -2 -15   5 565.158 33.8213   1
  -2 -15  -5 502.973 36.6788   1
  -2 -15  -5 699.246 38.4803   1
   2  15  -5 537.113 29.9662   1
   2 -15   5 586.814 32.0716   1
   2 -15  -5 532.609 111.152   1
   2 -15  -5 533.998 33.3928   1
  15   2   5 477.308 35.7583   1
   2 -15  -7  329.70 37.5903   1
   2  15  -7 190.352 21.9065   1
 -15  -2  -7 221.014  23.413   1
   2 -15  -7 203.707 18.5298   1
  -2 -15  -7 255.685 34.5744   1
  -2 -15  -7 199.025 22.7164   1
 -15   2  -7 188.125 25.0615   1
 -15   2  -7 209.189 20.8922   1
 -15  -2  -7 222.423 30.3961   1
  -2  15  -7 203.958 35.2086   1
  -2 -15  -9 3.66375 18.8739   1
  15   3   0 367.757 19.5861   1
 -15  -3   0 344.576 21.3313   1
  15  -3   0 384.093 21.3996   1
   3  15   0 295.338 17.6287   1
  -3  15   0 380.837 23.3814   1
  -3 -15   0 350.038 17.1914   1
  -3 -15   0 380.098 20.8583   1
   3  15   0 369.396 21.1891   1
   3 -15   0 362.947 20.7828   1
   3 -15   0 350.163 18.2849   1
  -3  15   2  18.206 10.7974   1
  -3  15  -2 24.7441 9.87835   1
   3 -15   2 35.0066 4.37065   1
  15   3   2 28.2675 8.55625   1
 -15   3   2 12.6318 8.34466   1
 -15   3  -2 5.98195  6.9944   1
  -3 -15   2-4.12176 11.3085   1
  -3 -15  -2  47.657  13.573   1
   3  15  -2 12.6047 5.61574   1
  -3 -15  -2  17.668 12.3369   1
  15  -3   2 40.4839  9.8101   1
   3  15  -2 38.8802 12.1671   1
   3 -15   2 33.7194 13.3359   1
   3 -15  -2 13.8935 9.34083   1
   3 -15  -2 30.3165 12.0652   1
  15   3  -2 43.9097 9.47388   1
  -3  15  -4 14.7769 14.8837   1
 -15  -3  -4 16.6869 9.20739   1
  -3 -15   4-1.96701 12.1299   1
 -15   3  -4 8.15902 11.9515   1
 -15   3   4 0.10571 3.17139   1
  -3 -15  -4 44.9564 17.6495   1
  -3 -15  -4 55.3851 14.6906   1
   3 -15   4 23.5188  17.218   1
   3  15  -4 13.2362 9.48471   1
  15  -3   4 18.7187 11.1219   1
   3  15  -4 16.1217 3.20423   1
 -15   3  -4 15.9143 11.4214   1
  15   3   4 -6.6952 13.7309   1
   3 -15  -4 23.1207 21.7674   1
   3 -15  -4  2.7122 17.0986   1
 -15  -3   4 8.66023 5.94778   1
   3 -15  -6 986.693 510.104   1
  -3  15  -6 15.3192 18.0476   1
  -3 -15   6  23.669 15.8186   1
   3  15  -6 12.7088 15.3133   1
   3 -15  -6-0.80178 25.1988   1
  -3 -15  -6 9.41239 15.2692   1
  -3 -15  -6 27.5656  25.858   1
  15  -3   6  28.453 15.0588   1
 -15   3  -6 5.11709 21.9467   1
 -15   3  -6 35.2657 14.2208   1
 -15  -3  -6 48.5629 28.2571   1
   3 -15   6 26.1632 19.1031   1
  15   3   6 13.5467  19.964   1
  -3  15  -8 4.41141 18.4664   1
 -15   3  -8  30.701  29.578   1
 -15   3  -8 13.2672 16.3507   1
  -3 -15  -8-6.31654 32.4693   1
   3 -15  -8 2.05862 25.1609   1
 -15  -3  -8 8.92726 18.3126   1
 -15  -3  -8 52.0703 22.8087   1
  15   4  -1 522.505 23.1053   1
  -4 -15  -1 512.892 24.0606   1
 -15  -4  -1 491.991 27.1455   1
 -15   4   1 442.038 23.9595   1
  -4 -15  -1 480.499 22.7952   1
  -4 -15   1 471.951  20.691   1
   4  15  -1  439.71 22.5345   1
  15  -4   1 479.142 21.5681   1
   4  15   1 468.474 26.3253   1
 -15   4  -1 467.072 26.6662   1
   4  15  -1 485.189 25.0688   1
  15   4   1 463.537 24.1556   1
   4 -15   1 484.452 21.2191   1
   4 -15  -1 489.535 25.1478   1
   4 -15   1 487.368 26.3647   1
  -4  15   1  446.95 24.5385   1
  -4  15  -1 509.047  27.492   1
   4 -15  -1 483.911  29.638   1
  -4 -15   1 445.198  25.139   1
   4 -15  -3 141.452 13.8299   1
   4 -15  -3 137.424 15.7388   1
  -4  15  -3  136.16 14.9528   1
  -4 -15  -3 139.264 18.3237   1
  -4 -15  -3 136.841 16.6468   1
 -15   4   3 143.959 10.1237   1
 -15   4  -3 110.922 12.6349   1
   4  15  -3 120.189 15.1067   1
   4  15  -3 120.626 8.89486   1
  -4 -15   3 133.351 12.9068   1
 -15   4  -3 162.758 19.6914   1
  15   4  -3 120.505 15.3666   1
   4 -15   3 136.267 17.5129   1
  15   4   3 132.822  16.963   1
  15  -4   3 115.193 10.7874   1
   4  15  -5 83.6168 5.66663   1
  15  -4   5 84.0872 14.3401   1
  -4 -15  -5 76.1445 17.1108   1
  -4 -15   5 76.9269  15.531   1
   4  15  -5 81.7845 5.10776   1
   4  15  -5 77.0829 15.5734   1
  -4 -15  -5 116.654 23.3306   1
 -15   4  -5 82.9636 13.7929   1
 -15   4  -5 92.0818 28.9158   1
  15   4   5 68.9494 15.4357   1
   4 -15   5 61.6052 19.4728   1
   4 -15  -5 94.1769 23.3832   1
   4 -15  -5 86.7477 13.4752   1
  -4  15  -5 74.2932 18.1071   1
   4 -15  -7 52.0382 31.2732   1
 -15  -4  -7-10.7708 20.8501   1
  -4  15  -7 -6.1841  20.439   1
 -15   4  -7 7.39122 14.3088   1
 -15   4  -7  2.0177  24.885   1
   4  15  -7 23.0493 19.3665   1
  -4 -15  -7 13.8822 17.2226   1
  -4 -15  -7 19.4922 28.6786   1
   4 -15  -7  15.399 10.7905   1
  15  -4  -9-18.1905 31.5071   1
 -15  -4  -9-2.29695 23.9265   1
  -4 -15  -9 8.93927 29.4027   1
  -5  15   0 4160.86 144.705   1
   5 -15   0 4422.84 178.384   1
  15  -5   0 4355.28 141.195   1
   5  15   0 4291.16 173.659   1
  -5 -15   0 4292.81 155.584   1
 -15   5   0 4242.21 154.569   1
  -5 -15   0 4272.84 151.367   1
  15   5   0 4134.46  151.27   1
 -15  -5   0 4100.69 142.329   1
   5 -15   2 885.173 38.4909   1
   5 -15   2 854.341 40.1891   1
  -5 -15   2 921.604 34.4466   1
 -15   5  -2 913.356  42.636   1
  15  -5   2 872.146 38.8754   1
 -15   5   2 868.985 54.1246   1
  -5 -15   2 889.561 38.7496   1
   5  15  -2  891.86 40.6837   1
   5  15  -2 906.703  40.961   1
  -5 -15  -2 834.823 39.9017   1
   5  15   2 873.941 42.1656   1
  -5 -15  -2 914.318  37.674   1
  15   5   2 977.101 44.6637   1
  -5  15   2 908.272 38.9009   1
  15   5  -2  958.07 43.2284   1
  -5  15  -2 910.705 40.2936   1
   5 -15  -2 895.289 40.0062   1
  15   5   4 917.836 56.4217   1
   5  15  -4 985.165 38.7712   1
   5  15  -4 951.494 43.7394   1
   5 -15  -4 999.372  48.129   1
  -5 -15  -4 962.041 49.1261   1
  15  -5   4 967.899 43.7313   1
 -15   5   4 973.275 40.5845   1
  -5 -15  -4 1056.44  45.124   1
 -15   5  -4 949.609 47.3647   1
  -5 -15   4 935.853 44.6945   1
 -15   5  -4 1002.60 45.3641   1
 -15  -5   4 939.657 40.1983   1
   5 -15   4 1003.29 46.9646   1
  15   5  -4 976.473 40.8966   1
   5 -15  -4 957.248 53.3765   1
  -5  15  -4 1082.51 52.5685   1
   5  15  -6 141.897 7.61701   1
  -5 -15  -6 152.695 20.7278   1
  15  -5   6 179.674  19.617   1
 -15   5  -6 115.906 16.1657   1
   5  15  -6 200.596 27.5269   1
   5  15  -6  121.10 8.19235   1
  -5 -15   6 123.625 17.6419   1
  -5 -15  -6 231.969 173.321   1
 -15   5  -6 150.741 27.5328   1
  15   5   6 180.151 26.2148   1
 -15  -5  -6 125.627 17.6132   1
  -5  15  -6 111.498 22.6079   1
   5 -15  -6 157.802 14.8422   1
   5 -15  -6 140.897 29.4048   1
  -5 -15  -8 49.1435 32.0758   1
 -15   5  -8 30.9835 27.5302   1
 -15   5  -8 33.7911  15.396   1
 -15  -5  -8 27.4262 27.6573   1
 -15  -5  -8 37.8749 25.3507   1
  -5  15  -8 61.5804 24.4295   1
   5 -15  -8 57.7348 37.5031   1
  -6 -15  -1 1930.36 68.7444   1
  15  -6   1 1803.71 64.0214   1
  -6 -15   1 1818.38 65.2559   1
   6  15  -1 1877.40 74.1921   1
  -6 -15  -1 1862.66 73.2044   1
  -6 -15   1 1869.62 70.6885   1
 -15   6  -1 1781.12 69.6451   1
   6  15   1 1827.29 72.8893   1
 -15   6   1 1885.96 86.0923   1
  15   6   1 1978.95 77.3612   1
   6 -15   1 1806.53 75.5224   1
  -6  15   1 1960.37 74.6137   1
 -15  -6  -1 1815.49 80.6659   1
  -6  15  -1 1812.80 70.3488   1
   6 -15  -1 1789.34 75.0998   1
  15   6  -1 1950.31 80.0747   1
  15   6  -3 959.699 37.7518   1
  15  -6   3 876.402 36.1282   1
   6  15  -3 917.858 38.6331   1
   6  15  -3 931.269 38.5724   1
 -15   6  -3 973.108 46.4598   1
  -6 -15  -3  941.17 43.1954   1
  -6 -15   3 976.642  39.894   1
   6  15   3 896.942 44.4652   1
  -6 -15  -3 943.554 42.5833   1
  15   6   3 931.664 43.5218   1
 -15  -6   3 951.421 39.2824   1
   6 -15   3 963.989  48.332   1
  -6  15   3  852.43 36.9109   1
 -15  -6  -3 887.989  38.645   1
  -6  15  -3 955.982 47.7114   1
   6 -15  -3 972.899 39.3723   1
   6 -15  -5  174.79 27.1863   1
  -6 -15  -5 217.983 29.4011   1
 -15   6  -5 225.468 28.8293   1
 -15   6  -5 240.973 17.6587   1
   6  15  -5 250.168 19.5971   1
   6  15  -5 210.365 11.9574   1
  -6 -15  -5 204.528 18.9941   1
  15  -6   5 232.507 19.4028   1
  -6 -15   5  224.56 19.2616   1
   6 -15   5 239.444 24.7619   1
 -15  -6  -5 209.875 18.8572   1
  15   6  -5 192.346 20.5601   1
   6 -15  -5 213.374 15.1336   1
  -6  15  -5 174.542 19.1948   1
 -15  -6   5 212.232   11.33   1
  15   6   5 251.313 26.1739   1
  -6 -15  -7 70.5923 30.0251   1
  -6 -15   7 88.7742 17.2647   1
 -15   6  -7 85.9985 27.9341   1
   6  15  -7 88.2359 8.38082   1
  -6 -15  -7 56.0037 21.1784   1
   6  15  -7 78.7273 16.0544   1
 -15   6  -7 78.4353 14.2379   1
 -15  -6  -7 84.2822 18.8511   1
  -6  15  -7 87.8475  23.729   1
   6 -15  -7 78.3473  10.797   1
   6 -15  -7 83.6283 32.6741   1
  15  -6  -9-12.3336 35.4445   1
  -6 -15  -9 9.53411 21.9936   1
 -15  -6  -9-9.15783 28.2614   1
  -7  15   0 1175.14 47.0057   1
 -15   7   0 1062.24 47.8724   1
  -7 -15   0 1138.24 44.5088   1
  -7 -15   0 1107.60 48.6465   1
   7  15   0 1136.96 47.4724   1
  15   7   0 1072.45 49.9442   1
   7 -15   0 1099.11 46.8831   1
  -7  15  -2 1152.96 45.7847   1
  15  -7   2 1184.77 43.9525   1
 -15   7   2 1128.96 51.2733   1
  -7 -15   2 1152.13 44.2974   1
   7  15   2 1221.44 55.4548   1
   7  15  -2 1219.47 43.9633   1
  -7 -15  -2 1095.94 47.5623   1
 -15   7  -2 1128.99 48.9554   1
  -7 -15  -2 1125.35 47.4752   1
  15   7   2 1142.30 46.2568   1
   7 -15   2 1169.19 49.3279   1
  -7  15   2 1137.79 53.1666   1
 -15  -7  -2 1212.13 44.4519   1
  15   7  -2 1088.65   45.85   1
   7 -15  -2 1160.58  57.126   1
  15  -7   4 182.072 15.1261   1
  -7 -15   4 236.972 18.4314   1
 -15   7   4 206.821 10.9575   1
 -15   7  -4 194.677 14.9053   1
   7  15  -4 190.056 17.8566   1
  -7 -15  -4 227.095 20.3654   1
   7  15  -4 191.589 13.4643   1
 -15   7  -4 196.427 19.4415   1
   7  15   4 213.171 25.5437   1
  15   7   4 233.603 24.8731   1
 -15  -7   4  203.86 12.0323   1
  15   7  -4 187.194 18.4666   1
  -7  15  -4  250.02 22.8926   1
   7 -15   4 197.846 18.9237   1
 -15  -7  -4 184.946 20.7382   1
   7 -15  -4 179.233 15.0102   1
 -15   7  -6 211.006 16.0543   1
 -15   7  -6 187.209 23.1317   1
  15  -7   6 203.794 17.5661   1
  -7 -15   6 201.271 20.4239   1
  -7 -15  -6 189.605 24.4244   1
   7  15  -6 193.988 19.3081   1
   7  15  -6 202.773 13.8399   1
  -7 -15  -6 193.245 23.6637   1
 -15  -7  -6 193.932 20.3754   1
  15   7  -6 149.329 20.3058   1
   7 -15  -6 160.191 14.2686   1
   7 -15  -6  234.24 26.3307   1
  15   7   6 166.316 23.9028   1
  -7  15  -6 249.385   26.92   1
 -15   7  -8 34.2865 27.0187   1
  -7 -15  -8 11.2387 31.4685   1
 -15  -7  -8 29.9977 25.9397   1
  -7  15  -8-26.8865 21.0744   1
   7 -15  -8-30.8433 33.8935   1
   8 -15  -1 2276.62 96.1822   1
  15  -8   1 2348.86  75.783   1
 -15   8   1 2415.19 95.7767   1
  -8 -15   1 2426.29 85.3154   1
  -8 -15   1 2395.08 95.8587   1
   8  15   1 2422.44 96.4478   1
 -15   8  -1 2236.63 85.8636   1
   8  15  -1 2339.65 95.9638   1
  -8 -15  -1 2244.93 89.7473   1
  -8 -15  -1 2339.85 96.4783   1
  15   8   1 2373.40 105.283   1
   8 -15   1 2495.53 89.5357   1
  -8  15   1 2357.74 80.4122   1
 -15  -8  -1 2405.92 91.8992   1
  -8  15  -1 2145.12  90.236   1
  15   8  -1 2363.07 86.8148   1
  15  -8   3 961.231 43.0112   1
 -15   8   3 980.214 38.8432   1
  -8 -15   3 948.018  40.887   1
   8  15   3 930.075 48.1872   1
 -15   8  -3 919.891 48.9598   1
   8  15  -3  995.70 41.0934   1
  -8 -15  -3  965.63 44.2519   1
  15   8   3 948.273 42.6158   1
 -15  -8   3 957.291  38.064   1
   8 -15   3 872.154 42.1227   1
   8 -15   3 70.5375  29.571   1
  -8  15   3 900.868  47.713   1
 -15  -8  -3 1025.22 45.4148   1
  -8  15  -3 943.675 41.9576   1
   8 -15  -3 994.418 40.0138   1
  15   8  -3 1000.98 38.0373   1
   8 -15   3 946.613 38.4646   1
  -8  15  -5 265.456 28.9452   1
  15  -8   5 284.281 20.2386   1
  -8 -15   5 279.639  20.496   1
 -15   8  -5 352.405 30.1061   1
 -15   8  -5 300.187 17.8884   1
   8  15  -5 276.462  15.715   1
  -8 -15  -5 308.382 26.6891   1
  15   8   5 335.666 30.0642   1
 -15  -8   5 253.911 16.3519   1
   8 -15   5 271.107 23.8383   1
 -15  -8  -5 266.134 21.4342   1
  15   8  -5 242.369 23.3258   1
   8 -15  -5 289.672 18.4899   1
  -8 -15   7 -17.039 14.9951   1
 -15   8  -7 23.9151 27.0017   1
 -15   8  -7 21.6987  13.282   1
   8  15  -7 17.3591 9.03259   1
  -8 -15  -7 44.2491 24.7189   1
  -8 -15  -7 20.2394 28.8067   1
 -15  -8  -7 33.7508 24.6922   1
  15   8  -7 2.44401  18.706   1
   8 -15  -7 20.6765 23.5976   1
  -8  15  -7  54.355 24.1038   1
  15  -8  -9-24.8696 38.6871   1
 -15  -8  -9 61.1767 32.8297   1
 -15   9   0 64.6057 15.0541   1
  -9 -15   0 103.318  12.948   1
  -9 -15   0 75.5919 12.1187   1
   9  15   0 91.7774 11.9478   1
  15   9   0 91.2622 14.5165   1
   9 -15   0 81.4061 12.3885   1
  -9  15   0 70.2718 14.5249   1
  15  -9   2 429.532 20.8647   1
  -9 -15   2 407.561 23.2306   1
  -9 -15   2 441.551 19.9448   1
   9  15   2 403.008 27.1097   1
 -15   9  -2 399.755 26.0302   1
   9  15  -2 408.081 20.8973   1
  -9 -15  -2 369.263 24.4969   1
  15   9   2 378.335   25.46   1
   9 -15   2 379.027 23.9147   1
  -9  15   2 403.127 22.3402   1
  15   9  -2 410.286 27.2775   1
   9 -15  -2 443.276 22.1849   1
  -9  15  -2 494.196 26.8763   1
  15  -9   4 22.0936 8.99071   1
 -15   9   4 26.9602 8.30598   1
  -9 -15   4 34.4227 12.8182   1
   9  15   4 19.8061 20.2783   1
 -15   9  -4  46.102 15.2215   1
   9  15  -4 18.9644 8.72275   1
  -9 -15  -4 1.17933 13.0799   1
  15   9   4 20.3379 13.5595   1
 -15  -9   4 21.7683 8.66763   1
 -15  -9  -4 15.2967 12.3174   1
  -9  15  -4  30.832 13.6708   1
  15   9  -4 22.2431 10.1031   1
   9 -15  -4 28.2469 12.4702   1
   9 -15   4 29.2731 13.5485   1
   9 -15  -6  36.356 9.48469   1
  15  -9   6 8.80481 12.3269   1
  -9 -15   6 13.2237 13.0019   1
 -15   9  -6   48.09 37.9388   1
   9  15  -6 37.5425 10.3674   1
  -9 -15  -6 11.1385 24.0979   1
  15   9   6 2.46123 24.8468   1
 -15  -9   6 28.8401 6.88077   1
 -15  -9  -6  45.499 23.2532   1
  15   9  -6 19.9049 17.0221   1
  -9  15  -6  28.929 22.5953   1
   9 -15  -6 31.2334 28.1118   1
 -15   9  -8-37.0049 28.1087   1
  -9 -15  -8 29.7751 22.8075   1
 -15  -9  -8 6.16474 26.1505   1
  -9  15  -8 29.6155 26.1635   1
   9 -15  -8-31.1954  31.197   1
  15 -10   1 5058.69 164.876   1
 -15  10   1 4863.80 171.597   1
 -10 -15   1 4990.38 183.268   1
  10  15   1 4853.89 199.602   1
 -15  10  -1 5164.41 178.775   1
  10  15  -1 4741.36 180.004   1
 -10 -15  -1 4705.57 180.398   1
 -10 -15  -1 4614.02 159.511   1
  15  10   1 5002.17 199.614   1
 -15 -10   1 4864.44 172.278   1
  10 -15   1 4834.59 181.047   1
  15  10  -1 4949.97 164.464   1
 -10  15  -1 4833.15 175.204   1
  10 -15  -1 4752.08  180.68   1
 -10  15   1 4967.74 178.829   1
  15 -10   3 1907.09 70.9072   1
 -15  10   3 1856.77 73.0469   1
 -10 -15   3 1879.36 73.6631   1
  10  15   3 1772.31 79.5424   1
 -15  10  -3 1766.32 86.9378   1
  10  15  -3 1901.05 79.2334   1
 -10 -15  -3 1862.80 68.5714   1
  15  10   3 1741.58 74.3865   1
 -15 -10   3 1808.83 86.8451   1
  10 -15   3 1962.41 80.2266   1
 -10  15   3 1806.16 82.2526   1
 -15 -10  -3 1871.09 71.1346   1
  15  10  -3 1820.78 75.4694   1
 -10  15  -3 1784.45 70.7911   1
  10 -15  -3 1971.56 92.6795   1
  10 -15   3 1791.77 69.7759   1
  15 -10   5 696.655 32.3576   1
 -10 -15   5 706.233 40.9036   1
  10  15   5 587.014  39.142   1
 -15  10  -5 710.514 51.5088   1
  10  15  -5 671.079 37.1886   1
 -10 -15  -5 728.946 44.3019   1
  15  10   5 661.572 44.7189   1
 -15 -10   5 661.738 32.5903   1
 -15 -10  -5 819.298 41.8762   1
 -10  15  -5 629.582 35.0347   1
  10 -15  -5  623.34 33.5246   1
  15  10  -5 644.788 32.9416   1
 -10 -15   7 51.2886 13.1166   1
 -15  10  -7 34.0218 28.6803   1
 -10 -15  -7 31.8031 27.5636   1
 -15 -10  -7 43.8448 50.4527   1
  15  10  -7  29.642 18.0117   1
  10 -15  -7 53.3482 24.3818   1
 -10  15  -7  36.792 19.6674   1
  15 -10  -9 -18.454 39.1276   1
 -10 -15  -9-20.6651 25.1535   1
 -15 -10  -9 48.9408 33.1945   1
  10 -15  -9 50.5849 34.8611   1
 -15  11   0 2.40343 13.2189   1
 -11 -15   0  15.733 10.5247   1
 -11 -15   0 5.17548  7.7145   1
  11  15   0-19.0966 11.9224   1
  15  11   0  -18.54  11.979   1
 -15 -11   0-6.89681 11.7433   1
  11 -15   0 5.61351 13.4725   1
 -11  15   0-1.89945 13.2961   1
  11 -15   2 155.778 10.2987   1
  15 -11   2  131.32 11.7898   1
 -15  11   2 124.786  13.229   1
 -11 -15   2 164.523 17.5102   1
 -11 -15   2 146.163 13.9194   1
  11  15   2 111.271 18.7201   1
 -15  11  -2 189.681 17.2819   1
  11  15  -2 116.691 13.5459   1
 -11 -15  -2 140.089 18.4532   1
  15  11   2 108.226 14.5628   1
 -15 -11   2 134.207 15.1095   1
  11 -15   2 132.981 16.1571   1
 -11  15   2 108.301 14.2333   1
  15  11  -2 142.717 17.5285   1
  11 -15  -2 143.999 15.6824   1
 -15 -11  -2 143.591 14.7267   1
 -11  15  -2 124.048 19.3129   1
  11 -15  -4 27.5384 10.7927   1
  15 -11   4 4.71923 9.22402   1
 -15  11   4 18.6279 9.00438   1
 -11 -15   4 14.0736 12.6146   1
  11  15   4  32.608 21.6614   1
 -15  11  -4 53.5957  16.008   1
  11  15  -4 20.3915 10.4504   1
 -11 -15  -4 33.6247 13.4099   1
  11 -15   4 20.9555 19.6759   1
  11 -15   4 22.2767 3.66139   1
 -11  15   4 7.00225 10.0791   1
 -15 -11  -4 22.1266 17.9224   1
 -11  15  -4 24.5831 14.8804   1
  15  11   4 28.1122 14.9254   1
 -15 -11   4 25.5027 10.1821   1
  15  11  -4 49.0619 14.3577   1
  15  11  -6 10.9596 16.6254   1
  11 -15  -6 3.39909 8.43918   1
 -11 -15   6 11.1408 12.0324   1
 -15  11  -6-19.0422 23.6951   1
  11  15  -6 15.5647 10.0137   1
 -11 -15  -6-13.8858 22.2384   1
  15  11   6 14.2866 18.7736   1
 -15 -11   6 20.6607 8.88808   1
 -15 -11  -6  21.409 15.6807   1
 -11  15  -6  80.871 52.6016   1
 -15  11  -8-18.8998  31.073   1
 -11 -15  -8 17.3363 18.4856   1
 -15 -11  -8-5.49961 21.5985   1
 -11  15  -8 21.4182 31.2879   1
  11 -15  -8 25.1424  33.446   1
 -12 -15   1 590.764 29.4284   1
 -12 -15   1 548.859  26.025   1
  12  15   1 539.712 36.1399   1
 -15  12  -1 598.492 33.3825   1
  15 -12  -1 545.949 29.7194   1
  12  15  -1 559.665 29.3316   1
 -12 -15  -1 563.386 28.1177   1
  15  12   1 628.096  33.237   1
 -15 -12   1 536.149 26.0203   1
 -12  15   1 568.725  27.868   1
 -12  15  -1 507.769 29.7749   1
  12 -15  -1 545.095 35.8534   1
  12 -15   1 576.348 31.9691   1
  15  12  -1 516.796 30.8749   1
  15 -12   3 344.344 17.8706   1
 -15  12   3 352.513  20.167   1
 -12 -15   3 333.179 21.5475   1
  12  15   3  363.27 31.5721   1
 -15  12  -3 332.045 24.5757   1
  12  15  -3  382.51 24.9026   1
 -12 -15  -3 356.956 27.4534   1
  12 -15   3  365.62  15.224   1
  15  12   3 346.788 28.8745   1
 -15 -12   3 367.398 22.9696   1
  15  12  -3 389.594 22.7929   1
 -12  15  -3 350.173 27.6484   1
  12 -15  -3 366.019 23.1222   1
  12 -15   3 343.823 28.8446   1
 -12  15   3 313.332 52.3103   1
  15 -12   5  44.067 9.90237   1
 -12 -15   5 37.5815 19.0565   1
  12  15   5 96.0192 26.8864   1
 -15  12  -5 42.6736 22.7473   1
  12  15  -5 25.1785 11.4553   1
 -12 -15  -5 37.5621 22.7066   1
  15  12   5 8.04326 16.2067   1
 -15 -12   5 33.3394 12.7683   1
 -15 -12  -5 58.1335  21.729   1
  15  12  -5 34.2342 15.0694   1
 -12  15  -5 52.2521 23.5501   1
  12 -15  -5 31.2088  10.864   1
 -12 -15   7 40.9885 14.8373   1
 -15  12  -7 70.9138 29.2446   1
 -12 -15  -7-2.46185 28.3113   1
 -12  15  -7-12.5472 27.2035   1
  12 -15  -7 3.11745 23.3809   1
 -15 -12  -7 57.0359 26.6136   1
  15 -13   0 293.114 20.3518   1
 -15  13   0  305.16 32.3558   1
 -13 -15   0 328.649 23.9048   1
 -13 -15   0  279.20 18.8711   1
  13  15   0 334.548 20.1482   1
  15  13   0 286.803 21.5061   1
  13 -15   0 268.446 19.7119   1
 -13  15   0 252.698 21.3452   1
 -15 -13   0 296.793 18.1289   1
  15 -13   2 169.934 12.9616   1
 -15  13   2 184.898 16.5441   1
 -13 -15   2 211.493 18.7919   1
 -13 -15   2 162.752 14.9148   1
  13  15   2 181.736 18.5129   1
 -15  13  -2  209.35  22.501   1
  15 -13  -2 202.829 17.5919   1
  13  15  -2 211.376 17.0985   1
 -13 -15  -2 184.793  30.595   1
 -13  15   2 191.121 17.7161   1
 -13  15  -2 197.465 23.2358   1
  15  13  -2  161.03 17.2102   1
 -15 -13   2 192.126 18.3133   1
 -15 -13  -2 204.268 20.2226   1
  15  13   2  213.74 22.4278   1
  13 -15   2 149.402 21.8729   1
  13 -15   2 185.182 13.4506   1
  13 -15  -2  198.79 15.2925   1
  15 -13   4 68.3586 10.0527   1
 -15  13   4   43.28 11.2833   1
 -13 -15   4 35.5556 10.3306   1
  13  15   4 37.6359 22.9621   1
 -15  13  -4 67.8097 22.4281   1
  13  15  -4 57.9007 13.3229   1
 -13 -15  -4 49.3177 14.6255   1
 -13  15   4 74.6309 13.2347   1
 -15 -13  -4 99.7024 21.1773   1
  15  13  -4 35.1332 13.5155   1
 -13  15  -4 38.5171 22.5439   1
  13 -15  -4 44.3857 11.4464   1
 -15 -13   4 54.5075  12.547   1
  15  13   4 55.1457 17.9189   1
  13 -15   4 54.4621 7.19078   1
 -13 -15   6 38.3092 15.4133   1
 -15  13  -6 23.9384 18.8253   1
  13  15  -6 52.8225 13.5279   1
 -13 -15  -6 50.3037 25.4666   1
 -15 -13   6 41.2285 12.2003   1
 -15 -13  -6 42.1566 17.3082   1
  15  13  -6 33.8826 15.6691   1
 -13  15  -6  46.753 55.5674   1
 -15  13  -8  14.586 29.9229   1
  15 -13  -8  30.618 44.5583   1
 -13 -15  -8 64.3779 39.7391   1
  13 -15  -8-1.53232 22.3954   1
 -13  15  -8  22.314 28.4194   1
 -15 -13  -8  86.978 35.0183   1
  15 -14   1 90.7421 18.1413   1
 -14 -15   1  151.85 15.5087   1
 -14 -15   1 115.818 17.0774   1
 -15  14   1 112.792 24.1772   1
  14  15   1 99.3396 15.3969   1
 -15  14  -1 107.687 15.3595   1
  15 -14  -1  107.92 16.5899   1
  14  15  -1 96.6369 14.9758   1
 -14 -15  -1  134.54 17.0907   1
  15  14  -1 105.942 15.6888   1
 -14  15  -1 143.411 19.8679   1
  15  14   1 117.417 19.1761   1
  14 -15  -1 112.429 16.9153   1
 -15 -14   1 122.251  17.627   1
 -14  15   1 124.821 21.8317   1
 -15 -14  -1 117.518 17.0139   1
  14 -15   1 150.938 20.0855   1
  15 -14   3 396.731 22.0585   1
 -15  14   3 374.183 21.7717   1
 -14 -15   3 358.073 20.9012   1
  14  15   3 357.331 29.9835   1
 -15  14  -3 348.746 26.6475   1
  15 -14  -3 337.257 23.6184   1
  14  15  -3 375.337 25.9571   1
 -14 -15  -3 392.255 29.2532   1
 -14  15  -3  376.85 33.3971   1
  15  14  -3 394.132 24.9626   1
  15  14   3 375.854 28.0017   1
  14 -15   3 383.077 17.7018   1
 -14  15   3 325.986 19.8942   1
  14 -15  -3 402.728 30.2843   1
 -15 -14   3 341.849 22.4592   1
 -15 -14  -3 356.357  30.302   1
  15 -14   5  46.436 7.88241   1
 -14 -15   5 36.7422 13.6622   1
  14  15   5 28.2498 27.3092   1
 -15  14  -5 26.9076 17.7582   1
  14  15  -5 39.7745 14.4488   1
 -14 -15  -5 81.7158 18.0781   1
 -14  15  -5 23.7119 18.5774   1
  14 -15  -5 15.6793  10.649   1
 -15 -14  -5 31.1092 21.6468   1
  14 -15   5 27.9988   5.444   1
 -15 -14   5 56.4889 13.0992   1
  15  14  -5 25.1564 14.3212   1
  15  14   5 59.0743 26.7395   1
 -15  14  -7  24.019 30.6977   1
 -14 -15  -7 8.30403 27.6802   1
 -15 -14  -7 37.2967 20.0075   1
 -14  15  -7 42.8429 30.9036   1
 -15  15   2 15.6255 12.2927   1
  15 -15  -2 12.8119   13.40   1
  15  15  -2 18.5015 13.3341   1
  15 -15   2 3.61057 8.70245   1
 -15 -15  -2 21.8824 19.1599   1
  15  15   2-1.36366 11.9321   1
 -15 -15   2   23.16 17.5304   1
 -15 -15   2 24.1661 9.50184   1
  15 -15   2 12.7764 13.0113   1
 -15  15  -2 37.2378 39.0631   1
 -15  15  -6-6.57832 28.7937   1
 -15 -15   6 12.5966 11.8369   1
  15  15  -6 13.5378 15.1078   1
 -15 -15  -6-10.6952 24.9556   1
  16   0   0 2765.34 95.5977   1
   0 -16   0 2894.59 102.457   1
   0  16   0 2797.93 115.569   1
   0 -16   0 2763.71 102.575   1
   0  16  -2 2657.83 106.751   1
   0 -16  -2 2495.84 103.906   1
  16   0   2 2632.62 107.643   1
   0 -16   2 2638.71  103.39   1
   0 -16   2 2563.08 95.4251   1
 -16   0  -2 2597.29 99.9535   1
   0 -16  -2 2785.64 100.625   1
 -16   0  -4 28.6526 13.6278   1
   0 -16   4  28.916 15.1745   1
  16   0   4 25.0802 10.2771   1
   0 -16  -4  23.548 12.4437   1
 -16   0   4 58.8351 23.6018   1
   0  16  -4 46.2948 28.1725   1
   0 -16  -4 20.0887 14.3828   1
 -16   0   4 27.9245 5.70098   1
 -16   0  -6 161.747 19.6619   1
   0  16  -6 158.083 19.7301   1
  16   0   6 140.021  21.575   1
 -16   0  -6 127.787 26.8022   1
   0 -16  -6 166.917 18.0455   1
   0 -16   6 186.522  23.985   1
   0 -16  -6 138.201 28.2555   1
   0  16  -8 27.2887 19.4639   1
   0 -16  -8 21.8716 34.1749   1
 -16   0  -8 13.0156 29.0873   1
 -16   0  -8 6.11233 19.6741   1
   1  16   1 8777.23 383.093   1
   1 -16   1 8660.09 309.335   1
  -1 -16  -1 8932.83 321.054   1
  -1 -16  -1 8987.27 359.287   1
  16  -1   1 8862.88 340.212   1
  -1 -16   1 8760.27 335.846   1
   1 -16   1 8811.01  329.00   1
  16   1   1 8596.99 309.336   1
  -1  16   1 8662.15 306.337   1
  16   1  -1 9066.32 349.405   1
   1 -16  -1 9069.65 347.592   1
   1 -16  -1 8893.37 347.129   1
 -16  -1  -1 8774.37 280.541   1
  16  -1  -1 8787.62 290.897   1
   1  16  -1 8556.88 310.843   1
  -1 -16   1 8833.06 309.886   1
  -1  16  -1 8652.25 294.972   1
  -1 -16  -3 3489.27 122.556   1
  16  -1   3 3494.81 136.792   1
 -16   1   3 3335.73 139.416   1
   1 -16  -3 3443.12 130.094   1
  -1 -16   3 3463.58 144.642   1
 -16   1  -3 3447.18 160.016   1
   1  16  -3 3287.28 150.254   1
  -1  16  -3 3386.82  135.33   1
 -16  -1  -3 3512.51 128.117   1
  16   1   3 3495.53 131.652   1
   1 -16  -3 3468.82 144.725   1
   1 -16   3 3238.63 134.081   1
  -1 -16  -3 3512.38 140.515   1
   1  16  -5 1113.79 46.0838   1
 -16  -1  -5 1001.84 48.1977   1
 -16   1  -5 1032.22 58.9625   1
  -1 -16   5 953.759 49.2669   1
  -1 -16  -5 1007.04 55.8715   1
   1 -16   5 1032.04 53.3703   1
  16   1   5 981.688 51.9878   1
   1 -16  -5 989.356 51.0788   1
  -1 -16  -5 1093.59 64.7658   1
 -16   1  -5 978.614 44.2624   1
  16  -1   5 1037.65 52.0681   1
  -1  16  -5 1070.58 45.1878   1
   1 -16  -5  996.03  58.949   1
 -16   1  -7 80.2674 18.7165   1
  -1 -16  -7 111.925 31.1718   1
   1  16  -7 66.6771 19.0728   1
   1 -16  -7 99.3126 23.3773   1
  16  -1   7 114.475 23.0432   1
  -1 -16  -7 129.632 21.8173   1
  -1  16  -7 71.1535 18.8308   1
   1 -16  -7 90.2138 14.8616   1
 -16  -1  -7 130.886 29.8983   1
 -16  -1  -7 76.7765 20.4829   1
  16   1   7 66.9526 24.0065   1
 -16   1  -7 124.681  29.027   1
  -1 -16  -9 38.6337 33.0362   1
   1 -16  -9 11.9308 24.1995   1
   2  16   0 35.7585 9.25845   1
  16  -2   0 30.4956 11.1253   1
  -2 -16   0 49.9929 9.83044   1
  -2 -16   0 39.7189  9.5981   1
  -2  16   0 31.3089 12.3801   1
   2 -16   0 22.2996 9.78618   1
   2  16   0 43.2278 10.6952   1
  16   2   0 32.7664  8.5223   1
   2 -16   0 40.8913  9.2324   1
  16  -2   2-12.9864 10.3306   1
 -16   2   2-2.65899 8.90186   1
  -2 -16   2 10.5089 11.9953   1
 -16   2  -2-5.93031 10.8414   1
   2  16  -2-2.11646 6.34939   1
  -2 -16  -2 24.1669 13.1529   1
  16   2   2 5.10428 11.2295   1
 -16  -2  -2 2.38458 11.5561   1
  16   2  -2-5.99819 11.9027   1
   2 -16  -2 9.23492 13.1601   1
   2 -16   2 9.47136 9.47173   1
   2 -16   2 8.73986 4.52841   1
  -2  16   2 2.36772  11.731   1
  -2 -16  -2 1.25717 12.7812   1
  -2  16  -2 39.1788 19.0262   1
   2 -16  -2 5.21492   11.16   1
   2  16  -2 6.85485 9.86698   1
  -2 -16  -4 43.1648 14.3589   1
  16  -2   4 41.4947 13.3259   1
 -16   2   4 46.3921 5.47516   1
  -2 -16   4 45.4348   15.04   1
 -16   2  -4 28.1453  14.308   1
   2  16  -4 68.4122 26.8333   1
  -2 -16  -4 53.1157 14.3238   1
 -16   2  -4  42.106 12.7288   1
   2 -16  -4 55.2763 12.8742   1
   2 -16  -4 48.3193 14.3708   1
 -16  -2   4 26.0624 5.72522   1
  16   2   4 39.1883 12.5802   1
   2 -16   4 42.1548 15.9929   1
  -2  16  -4 37.7655 11.9298   1
   2 -16  -6-13.2208  25.758   1
 -16  -2  -6 44.7335 22.9919   1
  -2 -16  -6 5.73713  24.636   1
  16  -2   6 15.7847 16.0244   1
  -2 -16   6 11.6145 16.2833   1
 -16   2  -6 32.7701 23.4909   1
 -16   2  -6 23.6397 14.7641   1
  -2 -16  -6-1.73778 15.7422   1
   2 -16   6-23.5825 18.7755   1
  16   2   6-10.4918 20.5176   1
  -2  16  -6 20.9839 18.5952   1
   2 -16  -6 11.5938 12.3123   1
   2  16  -6 17.0315 16.8231   1
 -16   2  -8 29.8562 19.4605   1
 -16   2  -8 19.2776  31.719   1
   2  16  -8-15.8602 17.5194   1
 -16  -2  -8-0.76451 19.6861   1
   2 -16  -8 15.3644 24.8376   1
  -2  16  -8 17.7311  19.464   1
 -16  -2  -8-13.5825 27.5078   1
  -2 -16  -8-24.7331 22.9673   1
  16  -3   1 2367.23 87.9616   1
 -16   3   1 2425.63 92.8316   1
  -3 -16   1 2286.78 80.8841   1
  -3 -16   1 2316.60 86.0803   1
   3  16   1 2223.19 87.9818   1
   3  16  -1 2338.77 90.5434   1
  -3 -16  -1 2291.71  84.551   1
  -3 -16  -1 2310.36 87.8365   1
   3 -16   1 2177.43  90.832   1
   3  16  -1 2273.49 100.342   1
   3 -16  -1 2268.62 93.0926   1
  16   3  -1 2426.12 83.1533   1
  16   3   1 2402.53 87.3651   1
   3 -16   1 2334.61  97.303   1
  -3  16  -1 2247.43 84.6794   1
   3 -16  -1 2352.91 89.3283   1
  -3  16   1 2353.35  99.355   1
 -16  -3  -1 2355.06 77.2529   1
 -16   3   3 1432.92 58.0449   1
 -16   3  -3 1444.50 68.2005   1
 -16   3  -3 1336.99 62.2078   1
   3  16  -3 1500.05 57.1031   1
   3  16  -3 1380.42 62.2096   1
  -3 -16  -3 1472.11 67.7438   1
  16   3  -3 1478.76 61.0876   1
   3 -16  -3 1388.05 61.3966   1
   3 -16   3 1415.77  57.012   1
   3 -16  -3 1462.52 58.0368   1
  -3 -16   3 1516.94 56.6293   1
  -3 -16  -3 1448.12 66.3333   1
  16  -3   3 1428.95 62.7867   1
  16   3   3 1438.15 60.2189   1
  -3  16  -3 1402.49  58.306   1
 -16  -3  -3 1502.06 55.1767   1
 -16   3  -5 375.693 21.5678   1
  16  -3   5 331.345 23.1032   1
  -3 -16   5 373.674 24.7381   1
 -16   3  -5 282.409 25.3042   1
   3  16  -5 318.869 24.1631   1
  -3 -16  -5 403.778 25.0187   1
  -3 -16  -5 312.564   29.57   1
   3 -16   5 323.409 26.6326   1
 -16  -3  -5 375.931   26.97   1
   3 -16  -5 302.762 26.7918   1
   3 -16  -5 425.624 32.7505   1
  -3  16  -5 316.086 25.8599   1
  16   3   5 350.355 27.5158   1
  -3  16  -7 54.5896 16.1949   1
  -3 -16   7 62.2883 18.9268   1
 -16   3  -7 32.2535 26.1441   1
 -16   3  -7 82.2831  17.365   1
   3  16  -7 49.0613  18.441   1
  -3 -16  -7-6.95838 29.9321   1
 -16  -3  -7 90.9777 21.6865   1
  16   3   7 46.1137 26.5433   1
 -16  -3  -7 63.2446 27.5462   1
   3 -16  -7 35.7647  30.396   1
  -3 -16  -7 53.3631 21.6363   1
   3 -16  -7  49.006 14.6753   1
  -3 -16  -9 10.5455 27.7228   1
  16  -4   0 866.827 34.5646   1
 -16   4   0 842.536 39.9799   1
  -4 -16   0 812.385 39.3843   1
   4  16   0  908.71 37.4176   1
   4 -16   0 881.303 40.9318   1
  16   4   0 865.415 37.9671   1
 -16  -4   0 926.246 42.5244   1
  -4  16   0  913.62 40.3866   1
   4 -16   0 890.421 43.5797   1
  -4 -16   0  902.93 37.7745   1
  -4 -16  -2 1700.32 66.8286   1
   4  16  -2 1702.07 70.9391   1
  16  -4   2 1785.61 57.9519   1
 -16   4   2 1863.76 67.3053   1
  -4 -16   2 1857.53 67.7468   1
   4  16   2 1772.34 71.4972   1
 -16   4  -2 1702.79 72.3808   1
   4  16  -2 1803.71 69.4963   1
  -4 -16  -2 1851.25 73.5473   1
  16   4  -2 1882.78 82.2716   1
  -4  16   2 1779.80   65.58   1
   4 -16   2 1821.43 72.0003   1
  -4  16  -2 1784.06  72.346   1
   4 -16  -2 1859.31 81.0887   1
   4 -16   2 1862.67 69.0001   1
  16   4   2 1774.66 64.3521   1
   4 -16  -2 1746.06 70.2989   1
  16  -4   4 360.289 23.6644   1
 -16   4   4 344.552 15.1523   1
  -4 -16   4 353.763 27.1702   1
 -16   4  -4 394.736 29.3587   1
  -4 -16  -4 329.978 21.1635   1
  -4 -16  -4 353.913  29.663   1
   4 -16   4 309.902  25.582   1
  -4  16  -4 320.911 22.6741   1
 -16  -4  -4 394.083 24.9151   1
 -16  -4   4 366.374 16.9435   1
   4  16  -4 347.753 23.8239   1
   4  16  -4 338.819 16.5355   1
 -16   4  -4  321.03 19.6331   1
  16   4   4 340.322  24.527   1
   4 -16  -4 326.348 27.8995   1
   4 -16  -4 366.595 22.6934   1
 -16  -4  -6 298.106  24.881   1
  16  -4   6 271.665 23.7538   1
  -4 -16   6 238.147 22.5677   1
 -16   4  -6 298.185 22.9808   1
   4  16  -6 270.782 23.3638   1
  -4 -16  -6 308.076 24.5986   1
  -4 -16  -6 272.183 27.3641   1
   4 -16  -6 297.542 34.9214   1
   4 -16  -6  317.20 18.9122   1
 -16   4  -6 245.793 31.4618   1
  16   4   6 239.269 28.3247   1
  -4  16  -6 306.086 27.3955   1
   4 -16   6 233.295  26.852   1
 -16   4  -8 37.2652 26.5885   1
 -16   4  -8 14.9036 15.5601   1
  -4 -16  -8 43.0684 34.3475   1
 -16  -4  -8 10.8041 29.0436   1
 -16  -4  -8 39.1873 23.1887   1
  -4  16  -8 16.2125  16.523   1
   4 -16  -8-11.4727 36.2537   1
   5  16   1 540.981 28.9255   1
  16  -5   1 532.186 23.7933   1
  -5 -16   1 584.305 23.5722   1
 -16   5   1 576.915 28.3065   1
 -16   5  -1 529.751 29.5061   1
   5  16  -1 576.227 31.7066   1
   5  16  -1 569.055 27.1343   1
  -5 -16  -1 526.506 26.0337   1
  -5 -16   1 650.537 30.3872   1
  -5 -16  -1 595.948 28.4894   1
   5 -16  -1 530.409 28.1229   1
  -5  16   1 572.167 26.2721   1
 -16  -5  -1  562.80 24.1949   1
   5 -16  -1 562.607 27.5192   1
   5 -16   1 536.421 24.7151   1
  -5  16  -1 576.236 28.6372   1
  16   5   1 554.124 97.3984   1
   5 -16   1 623.127 31.7001   1
  16   5  -1  581.80 25.0609   1
  16  -5   3 525.853 26.5393   1
 -16   5   3 568.347 26.4436   1
  -5 -16   3 545.498 29.5663   1
   5  16   3 533.483 31.0588   1
 -16   5  -3 624.982  38.056   1
 -16   5  -3 555.287 26.5028   1
   5  16  -3  613.33 31.5465   1
   5  16  -3 571.127 25.0058   1
  -5 -16  -3 526.579 29.4706   1
  -5 -16  -3 555.982 30.7274   1
  16   5   3  461.79 29.4652   1
   5 -16   3 458.487 27.5451   1
  16   5  -3 541.428 29.5743   1
  -5  16  -3 609.696 30.2615   1
   5 -16  -3 558.301 29.2906   1
   5 -16  -3 495.334 29.3403   1
  16  -5   5 114.942 15.3353   1
  -5 -16   5 95.3204 17.1561   1
 -16   5  -5 129.393 23.7249   1
 -16   5  -5 110.453 14.4343   1
   5  16  -5  94.241 16.6711   1
   5  16  -5 120.531 7.23249   1
  -5 -16  -5 106.476 18.6769   1
  -5 -16  -5  110.29 18.8495   1
 -16  -5   5 119.972 7.67756   1
   5 -16   5 108.573 21.2457   1
 -16  -5  -5 142.765 19.4361   1
   5 -16  -5 101.423 13.6242   1
  -5  16  -5 148.308 17.1758   1
  16   5   5 132.556 22.7379   1
   5 -16  -5 113.037 24.7487   1
  -5 -16   7 28.0429 15.6192   1
 -16   5  -7 20.1442  27.045   1
 -16   5  -7 34.4937 14.5747   1
   5  16  -7-7.08359 15.8589   1
  -5 -16  -7 60.7778 22.5617   1
  -5 -16  -7-13.3068 29.6678   1
   5 -16  -7 17.5147 11.2532   1
   5 -16  -7 43.5529 31.8644   1
  -5  16  -7 56.0337 23.2558   1
  16   5   7  12.859 24.8771   1
 -16  -5  -7 27.3866 23.0173   1
 -16  -5  -9-22.0747 24.7862   1
 -16   6   0  27.784 13.2161   1
  -6 -16   0 30.7988  10.234   1
  16  -6   0  49.513 12.6858   1
   6  16   0 47.1014 12.1578   1
  -6 -16   0 40.5472 48.0607   1
 -16  -6   0 35.5559 14.2429   1
   6 -16   0 55.3726 13.9069   1
  -6  16   0 56.6598 10.6592   1
  16   6   0 71.2693 13.4404   1
  -6 -16   2 83.8422 14.6112   1
 -16   6  -2 69.3403  17.637   1
   6  16   2 85.3791 16.9991   1
 -16   6   2 127.463 14.0292   1
  -6 -16  -2 84.7381 23.1407   1
  -6 -16  -2 110.851 16.3231   1
  16  -6   2 94.3287 11.8741   1
   6  16  -2  118.44 10.6734   1
   6  16  -2 112.075 16.2032   1
  -6  16   2 114.919  14.053   1
  -6  16  -2  126.87 18.0391   1
   6 -16  -2 123.834 14.5365   1
   6 -16   2  91.252 7.86064   1
  16   6   2 97.5079 13.0675   1
  16   6  -2 88.7882 14.4834   1
   6 -16   2  103.35 13.7024   1
  -6 -16  -4 144.989 23.6107   1
 -16   6  -4 145.173  22.826   1
  -6 -16   4 131.964 16.6867   1
 -16   6  -4 94.8035  12.991   1
  -6 -16  -4 128.874 20.2239   1
  16  -6   4 120.605 13.6502   1
 -16   6   4 112.618 8.09512   1
   6  16  -4 107.243 9.95339   1
   6  16  -4 103.556 16.4512   1
   6 -16  -4 87.8834 13.2816   1
  16   6  -4 118.552 14.0348   1
  -6  16  -4  125.28 20.2203   1
  16   6   4 101.365 19.0623   1
 -16  -6   4 116.311 10.6511   1
   6 -16  -4 131.935  22.803   1
 -16  -6  -4 126.588 16.3728   1
   6 -16   4 113.543 20.8178   1
  -6 -16   6 27.3164 18.4734   1
  16  -6   6 27.5354 13.5961   1
  -6 -16  -6 85.0948 21.1757   1
 -16   6  -6 157.395 40.2959   1
   6  16  -6 59.3911 6.91467   1
  -6 -16  -6 44.7903  19.745   1
   6  16  -6 52.9774  6.3919   1
 -16   6  -6 52.4254 13.2507   1
   6  16  -6 56.0767 35.9165   1
  16   6  -6 32.8158 19.2722   1
   6 -16  -6 108.926 29.5528   1
  16   6   6 62.1315 19.0075   1
 -16  -6  -6 70.0481 22.1388   1
   6 -16  -6 62.8415 11.1126   1
  -6  16  -6 35.2863 21.1738   1
 -16   6  -8 25.3569 19.8935   1
  -6 -16  -8 23.8336 33.0011   1
 -16  -6  -8 15.5058 30.0794   1
 -16  -6  -8 4.94413  19.001   1
  -6  16  -8 36.6046 23.0496   1
   6 -16  -8 48.5026 36.7503   1
  -7 -16   1 1697.80 63.3658   1
 -16   7   1 1769.36 79.8871   1
  16  -7   1 1845.35  67.376   1
   7  16  -1 1783.23 86.2251   1
  -7 -16  -1 1733.99 66.7632   1
 -16   7  -1 1841.13 79.5803   1
   7  16   1 1810.49 75.8853   1
  -7 -16   1 1780.14 76.7741   1
  -7 -16  -1 1921.11 65.5753   1
   7 -16   1 1785.32 72.4905   1
  -7  16   1 1862.11 79.4865   1
 -16  -7  -1 1789.05 76.4716   1
  16   7  -1 1856.11  66.496   1
  16   7   1 1804.86 71.1634   1
   7 -16  -1 1782.84 82.8217   1
  -7  16  -1 2004.55 69.7064   1
  -7 -16  -3 846.394 39.6193   1
   7  16  -3 780.088 39.8247   1
  -7 -16  -3 741.365 40.3882   1
   7  16  -3 787.166  40.053   1
 -16   7  -3 794.311 40.7378   1
  -7 -16   3 833.248 40.3537   1
   7  16   3 796.968 39.3854   1
  16  -7   3  802.31 34.9861   1
   7 -16  -3 824.105 35.2838   1
  16   7   3 834.237 39.5005   1
   7 -16   3 823.213 45.6072   1
  -7  16   3 794.217 37.3036   1
 -16  -7   3 820.081 35.0633   1
 -16  -7  -3 809.132 40.4456   1
  -7  16  -3 806.475 38.6217   1
  16   7  -3 784.347 33.9445   1
   7  16  -5 269.499 14.4791   1
   7  16  -5 294.704 24.2759   1
  -7 -16  -5 362.795 32.0532   1
  16  -7   5 317.815 20.3492   1
 -16   7  -5 280.587  24.415   1
  -7 -16   5 276.673 22.2387   1
  -7 -16  -5 353.918 27.4011   1
 -16   7  -5  311.84 29.5181   1
 -16  -7   5 253.372 16.8511   1
  16   7   5 263.193 28.3794   1
   7 -16  -5 289.856 19.6846   1
  -7  16  -5 276.152 22.2742   1
   7 -16   5 303.056 24.4803   1
 -16  -7  -5 272.423  25.407   1
  16   7  -5 284.736 25.1164   1
   7 -16  -5 275.883 31.6872   1
  -7 -16   7 1.15367 18.1126   1
 -16   7  -7 10.8393 20.2409   1
  -7 -16  -7 45.8461 22.8733   1
  -7 -16  -7 16.4789  29.272   1
 -16   7  -7 81.3945 95.3228   1
   7 -16  -7-11.5751 31.9475   1
  -7  16  -7 30.4174 24.6496   1
  16   7   7 27.0583 17.0789   1
  16   7  -7 41.5684 21.1133   1
 -16  -7  -7 44.1764 25.2315   1
  16  -7  -9-33.4343  36.292   1
 -16  -7  -9 13.8468 28.8638   1
  -8 -16   0 4530.11 155.018   1
  -8 -16   0 4404.51 214.612   1
 -16   8   0 4600.37  177.45   1
   8  16   0 4480.20 180.967   1
  16   8   0 4680.94  169.48   1
   8 -16   0 4292.64 158.765   1
  -8  16   0 4554.97 161.521   1
  16  -8   2 211.208 14.2922   1
 -16   8   2 221.269 17.1263   1
  -8 -16   2 223.041 18.5392   1
  16   8   2  198.27 19.9601   1
 -16   8  -2 236.693   22.16   1
   8  16  -2 227.487 15.0901   1
  -8 -16  -2 179.139 20.3614   1
  -8 -16  -2 236.607 20.6946   1
   8  16   2 148.884 20.7068   1
  16   8  -2 202.024 17.5786   1
  -8  16  -2 231.941 18.5331   1
  -8  16   2  206.40 17.1329   1
   8 -16  -2 250.424 19.7612   1
 -16  -8  -2  186.78 15.8758   1
   8 -16   2  236.78 22.6432   1
   8  16   4 1067.04 65.7986   1
  -8 -16  -4 1143.75 57.0271   1
 -16   8  -4 982.132 47.3484   1
   8  16  -4 1146.25 43.8171   1
  -8 -16   4 1079.09  43.905   1
 -16   8   4 1069.56 41.9075   1
  16  -8   4 1011.74  48.021   1
 -16  -8  -4 1068.58 47.9503   1
  16   8  -4 1089.90 49.7348   1
   8 -16   4 1102.14 58.4439   1
  -8  16  -4 1084.54 55.9844   1
 -16  -8   4 1066.61 40.8378   1
   8 -16  -4 1067.64 47.2626   1
  16   8   4 1032.77 55.6197   1
   8  16  -6 43.0667 9.05145   1
  16  -8   6 43.8739 15.0248   1
  -8 -16  -6 69.8983 23.3822   1
  -8 -16  -6 45.6568 25.9216   1
  -8 -16   6 61.8249 15.7452   1
 -16   8  -6 128.832 41.5835   1
 -16   8  -6 47.7972 11.7217   1
 -16  -8   6 58.5967 5.22648   1
 -16  -8  -6 33.2216 23.1078   1
  16   8  -6 52.2298 19.0302   1
  -8  16  -6 45.5322 22.4556   1
   8 -16  -6 22.4748 28.2411   1
  16   8   6 79.1613 19.7745   1
   8 -16  -6 45.8187 11.7359   1
 -16   8  -8 100.701 32.6435   1
  -8 -16  -8 55.5253 34.6659   1
  -8  16  -8 40.7673 23.0314   1
   8 -16  -8 62.7931 33.2203   1
 -16  -8  -8 66.5143  39.832   1
  -9 -16  -1 1248.14 49.3901   1
  -9 -16   1 1226.48 51.0261   1
  -9 -16   1 1130.45 47.0137   1
 -16   9  -1 1327.51 53.9297   1
  16  -9   1 1207.56 43.5839   1
 -16   9   1 1208.43 53.5988   1
   9  16   1 1188.75 52.3163   1
   9  16  -1 1241.13 55.6066   1
  -9 -16  -1 1246.13 57.1459   1
  16   9   1 1157.15 61.7039   1
 -16  -9   1 1140.34 44.1521   1
   9 -16   1 1096.79 52.0556   1
  -9  16   1 1200.81 49.7487   1
   9 -16  -1 1212.42 49.9624   1
  -9  16  -1 1225.05 49.0174   1
 -16  -9  -1 1223.54 43.7005   1
  16   9  -1 1215.69 51.3523   1
  16  -9   3  454.74 21.4062   1
 -16   9   3 472.886 22.0165   1
  -9 -16   3 448.274  26.666   1
   9  16   3 417.148  30.478   1
  -9 -16  -3 377.279 25.9707   1
  -9  16  -3 485.559 30.4506   1
 -16   9  -3 419.866 30.3969   1
   9  16  -3 455.233 25.5449   1
 -16  -9   3 502.155 23.9667   1
   9 -16   3 475.673 19.5188   1
  -9  16   3 436.855 24.8749   1
   9 -16  -3 421.857 26.0538   1
  16   9   3 504.017 30.9435   1
 -16  -9  -3 453.243 28.5853   1
   9 -16   3 450.773 27.8866   1
  16   9  -3 432.439  24.734   1
  16  -9   5 229.612 18.1048   1
  -9 -16   5  221.63 19.8327   1
 -16   9  -5  220.41 28.6888   1
   9  16  -5 214.358 14.5158   1
  -9 -16  -5 258.667 32.0782   1
  -9  16  -5 249.283 27.0132   1
 -16  -9  -5 283.447 26.5345   1
  16   9   5 226.282  23.804   1
 -16  -9   5 203.346 16.5063   1
  16   9  -5 238.428 21.5198   1
   9 -16  -5  190.02 16.4305   1
  -9 -16  -7 8.71555 25.5012   1
  -9 -16  -7 34.5718 29.3767   1
 -16   9  -7 33.5636 21.3207   1
  -9 -16   7   24.10 14.2113   1
 -16  -9  -7 18.1236 25.2545   1
   9 -16  -7 3.02912 33.5534   1
  16   9  -7 15.7236 19.9106   1
  -9  16  -7 56.2051 26.3858   1
  16  -9  -9 3.72709 40.6373   1
 -16  -9  -9 23.8015 20.2618   1
 -16  10   0 225.574   20.58   1
 -10 -16   0 204.125 17.2973   1
  10  16   0 197.398 15.8704   1
 -10 -16   0 227.938 16.9777   1
  16  10   0  213.49 18.5868   1
 -10  16   0 202.221  19.292   1
 -16 -10   0 241.238 18.5703   1
  10 -16   0 223.392 17.8493   1
  10  16   2 302.365 22.3498   1
  16 -10   2 287.574   18.87   1
 -16  10   2 295.157 18.7081   1
 -16  10  -2  267.28 24.3797   1
  10  16  -2 280.076 20.6231   1
 -10 -16  -2 308.044 22.9451   1
 -10 -16   2 293.486 16.5074   1
 -10 -16   2 298.753 21.7797   1
 -10  16   2 323.487 19.6324   1
  16  10   2 287.643 20.9621   1
  10 -16  -2 289.062 19.6569   1
  10 -16   2  272.60 24.0275   1
  16  10  -2 291.735 21.5506   1
 -10  16  -2  267.80  26.792   1
 -10 -16   4-13.7569 14.4924   1
  16 -10   4 5.13421 8.34318   1
 -10 -16  -4 37.2712 19.4337   1
 -16  10  -4 2.56626 13.9471   1
 -16  10   4-7.67424  7.8791   1
  10  16   4 14.6444 21.0883   1
  10  16  -4-4.71762 8.92253   1
  16  10   4-0.58463 19.2929   1
 -10  16  -4-7.20255 19.3113   1
 -16 -10  -4 26.0869 18.3807   1
  16  10  -4 5.43216 14.0487   1
  10 -16  -4    0.00 10.6414   1
  10 -16   4-4.70822 19.1774   1
 -16 -10   4 10.0032 10.9221   1
  10  16  -6 23.7517 11.6224   1
 -10 -16  -6 13.0017 29.5976   1
 -16  10  -6 -7.3908 18.2013   1
 -10 -16   6-14.1581 13.3783   1
  10 -16  -6 19.6202 9.97965   1
  16 -10   6-2.09212 11.5067   1
  16  10   6 20.0024 20.7091   1
 -16 -10   6 6.60182 7.92238   1
  10 -16  -6-7.66898 20.1312   1
  16  10  -6 0.37328  17.544   1
 -10  16  -6 108.073 57.0609   1
 -16 -10  -6  40.384 16.9965   1
 -16  10  -8-10.1037 29.9854   1
 -10 -16  -8    0.00 23.4637   1
 -10  16  -8 22.3822 24.7886   1
 -16 -10  -8 21.5628 28.1904   1
  10 -16  -8-13.3277 34.0727   1
  11  16  -1 1770.66  65.928   1
 -11 -16  -1 1770.23 67.6327   1
 -11 -16   1 1732.05 65.1542   1
  11  16   1 1647.38 78.2568   1
 -16  11  -1 1824.13  70.404   1
 -11 -16  -1 1699.79 69.5014   1
  16 -11   1 1597.30 61.3057   1
 -16  11   1 1715.55  66.089   1
 -11  16  -1 1755.68 73.5051   1
  11 -16   1 1734.32 74.6828   1
 -11  16   1 1775.81 65.7081   1
  11 -16  -1 1747.56 67.7153   1
 -16 -11   1 1647.62 59.4136   1
  16  11  -1 1589.25 63.3152   1
  16  11   1 1690.31 70.6811   1
  11  16   3 663.904 37.1281   1
  11  16  -3  693.30 34.0486   1
 -16  11  -3 652.537 42.8284   1
 -11 -16   3 740.566 42.9969   1
 -11 -16  -3 783.781 41.6297   1
  16 -11   3 711.073  28.949   1
 -16  11   3 685.829 35.7484   1
 -16 -11   3  725.48 34.4093   1
  11 -16   3 683.107 41.0921   1
  11 -16  -3  731.22 34.7585   1
 -11  16  -3 762.671 41.3819   1
  16  11   3 736.472 40.2473   1
  11 -16   3 713.461 29.1592   1
 -16 -11  -3 692.341 37.1668   1
 -11  16   3  691.31 41.1129   1
  16  11  -3  747.28 32.6267   1
 -11 -16   5 189.155 18.3996   1
  11  16  -5 152.464 15.7161   1
 -11 -16  -5 129.321 20.2913   1
  16 -11   5 137.253 14.1841   1
 -16  11  -5 155.231 27.4084   1
  11  16   5 179.274 24.8098   1
 -16 -11   5 150.115 14.5768   1
  16  11  -5 166.725 19.0813   1
 -11  16  -5 190.252 27.7653   1
  16  11   5 123.249 26.8658   1
  11 -16  -5 166.367 14.9301   1
 -16 -11  -5 147.734 19.2413   1
 -11 -16   7 45.4884 14.5657   1
 -11 -16  -7 9.72407 27.9176   1
 -16  11  -7 22.8098 29.3277   1
 -11  16  -7 31.4949 28.0086   1
  11 -16  -7 26.0535 34.3494   1
 -16 -11  -7 42.8775   27.36   1
  16  11  -7-4.18351 18.5934   1
 -12 -16   0 2059.46 79.0994   1
 -12 -16   0 2130.70 80.0227   1
  12  16   0 2083.64 90.9707   1
 -16  12   0 2096.55 86.3056   1
 -12  16   0 1885.41 73.5941   1
 -16 -12   0 2092.76 78.4696   1
  12 -16   0 2009.91  85.553   1
  16  12   0 2042.67 86.9312   1
  12  16  -2 1411.73 63.3447   1
 -12 -16  -2 1440.77 58.3245   1
 -16  12  -2 1451.25 63.8085   1
  16 -12   2 1448.45 52.9955   1
 -16  12   2 1391.30 55.9643   1
  12  16   2 1487.54 73.6056   1
 -12 -16   2 1346.33 55.2226   1
 -12 -16   2 1385.01 68.9951   1
  16  12   2 1445.68 63.6999   1
  12 -16   2 1371.18  53.397   1
  16  12  -2 1372.40 58.6315   1
 -12  16  -2 1484.85 59.1079   1
  12 -16   2 1328.55  63.034   1
 -16 -12   2 1518.92 56.6354   1
 -12  16   2 1456.53 55.2262   1
 -16 -12  -2 1436.45 61.6044   1
  12 -16  -2 1456.81 67.9614   1
 -12 -16   4 593.343  30.884   1
  12  16   4  600.86 44.4803   1
 -16  12  -4 607.714 40.3671   1
  16 -12   4 608.678 31.6563   1
  12  16  -4 603.277 30.9557   1
 -16  12   4 612.067 29.1186   1
 -12 -16  -4 608.165 40.6292   1
  12 -16  -4 577.815 28.6502   1
  16  12   4 622.619 38.7283   1
 -16 -12   4 594.972 29.0455   1
 -12  16  -4 614.637 36.7483   1
  16  12  -4 544.721 33.1311   1
  12 -16   4 599.517 25.9976   1
 -16 -12  -4 691.226 40.4244   1
 -12  16   4  613.33 29.2257   1
  12 -16   4 628.515 36.1404   1
 -12 -16  -6 208.082 24.4187   1
 -12 -16   6  169.45 20.1568   1
  12  16  -6 179.112 17.9921   1
 -16  12  -6 171.916 24.6049   1
  16 -12   6  181.32 15.5823   1
  12 -16  -6 176.722 14.3137   1
 -16 -12   6 157.352 13.7546   1
 -16 -12  -6 153.616  28.198   1
 -12  16  -6 171.454 23.3893   1
  16  12  -6 145.928 20.1268   1
 -12 -16  -8-11.7298 21.3838   1
 -16  12  -8 0.65354 20.5866   1
 -16 -12  -8 4.68795 29.0254   1
 -12  16  -8 4.30294 28.0216   1
  12 -16  -8 19.3602  25.892   1
  13  16  -1 490.107 28.2216   1
  16 -13  -1 525.231 31.1759   1
 -16  13  -1 499.898 27.8755   1
 -13 -16  -1 510.992 29.8489   1
 -13 -16   1 509.462 26.6493   1
 -13 -16   1 523.297 25.1416   1
  13  16   1 476.004 33.6106   1
 -13  16  -1  543.85 30.2948   1
 -16 -13   1 497.319  23.431   1
  13 -16   1 470.194 30.4475   1
  16  13  -1 474.982 28.3435   1
  16  13   1 506.075 30.8531   1
  13 -16  -1 491.289 29.6571   1
 -13  16   1 469.293 25.0609   1
  16  13  -3 514.592 32.9528   1
  13  16  -3 596.489 29.2232   1
  13  16   3 558.936 39.9317   1
 -13 -16  -3  593.25 38.1082   1
 -16  13  -3 610.531 36.9566   1
 -13 -16   3 500.892  29.289   1
 -16  13   3 569.984 33.9481   1
  16 -13   3 574.188 27.7608   1
  13 -16   3 539.194 24.9341   1
  13 -16  -3  582.66 31.4283   1
 -16 -13  -3 577.188 34.7437   1
  16  13   3 503.741 36.5927   1
 -16 -13   3  571.98 29.1404   1
 -13  16   3 608.169 31.4312   1
  13 -16   3 558.694  35.705   1
 -13  16  -3 561.188   37.34   1
  13  16  -5 9.65558 15.8917   1
 -13 -16   5 13.6729 12.9316   1
 -13 -16  -5  16.639  22.255   1
  16 -13   5 21.3446 9.39788   1
 -16  13  -5 26.0042 17.5925   1
  13  16   5-2.00787 18.4252   1
  16  13   5-27.1196 25.4625   1
  13 -16  -5 2.17222 9.83219   1
 -16 -13   5 17.6803 10.7764   1
 -16 -13  -5 16.1385 16.2386   1
  16  13  -5 9.10487 15.8139   1
 -13  16  -5 34.0113 24.9716   1
 -13 -16   7 19.8566  15.796   1
 -16  13  -7 45.3152 32.9198   1
 -13 -16  -7 49.6146 29.4644   1
 -13  16  -7 39.2675 21.4021   1
 -16 -13  -7 43.4242 29.5184   1
  13 -16  -7 111.112 38.1747   1
  16 -14   0 567.088 36.1455   1
 -16  14   0 602.436 33.6938   1
  14  16   0 646.946 34.4599   1
 -14 -16   0 654.224 29.9427   1
 -14 -16   0 723.278 37.0495   1
  16  14   0 679.598 39.0961   1
 -16 -14   0 693.781 30.4091   1
  14 -16   0 745.214 39.2686   1
 -14  16   0 700.439 36.8097   1
 -14 -16  -2 559.435 31.1838   1
 -16  14   2 599.346 29.8475   1
 -14 -16   2 586.893 34.9371   1
  14  16  -2 571.528 29.1369   1
 -16  14  -2 451.791 32.5997   1
 -14 -16   2 580.708 27.9021   1
  14  16   2 580.817 34.2665   1
  16 -14  -2 502.534 32.7024   1
  16 -14   2  493.14 23.5088   1
  16  14   2 519.687 31.6297   1
  14 -16   2 539.782 34.2443   1
  14 -16   2 521.553 27.3338   1
 -14  16   2 551.018 27.7311   1
 -16 -14  -2 491.512 32.5549   1
  16  14  -2 519.128 30.4205   1
  14 -16  -2 517.278 30.6444   1
 -14  16  -2 586.073 62.0675   1
 -14 -16  -4 238.073 23.9289   1
 -16  14   4 264.099 16.9364   1
 -14  16  -4 269.864 31.1056   1
  16 -14   4 256.347 16.8172   1
 -14 -16   4 259.367 21.7678   1
  14  16   4  221.65  30.596   1
  14  16  -4 227.642 19.1428   1
 -16  14  -4 301.606 30.5006   1
  16  14   4 264.813  26.552   1
 -16 -14   4 272.797 19.7405   1
  14 -16   4 255.345 15.4676   1
 -14  16   4 243.001 21.2528   1
 -16 -14  -4 328.361 28.3352   1
  16  14  -4 285.596   21.14   1
  14 -16  -4 257.889  20.933   1
 -16  14  -6 113.692 23.1722   1
  14  16  -6 76.8829 15.3686   1
 -14 -16  -6  98.594 21.2965   1
 -14 -16   6 99.2646 16.0577   1
 -16 -14   6 120.751 15.6278   1
 -16 -14  -6 94.2214 27.2446   1
 -14  16  -6 82.5452 30.1103   1
  16  14  -6 123.447 19.3502   1
  16 -14  -8-1.43062 12.8756   1
 -14 -16  -8 20.5906 35.8546   1
 -16 -14  -8 27.6256 40.2464   1
  14 -16  -8 2.71303  11.206   1
 -16  15   1 703.685  35.366   1
 -15 -16   1 728.159   41.30   1
  15  16  -1 718.134 42.5391   1
 -15 -16   1 764.231 35.2151   1
  15 -16  -1 801.207 39.1197   1
  16 -15   1 656.873 38.5875   1
  15  16   1 799.474 39.6415   1
 -15 -16  -1 699.939 33.3796   1
 -16  15  -1 782.307 44.5001   1
  16 -15  -1 782.744 39.7291   1
  16  15   1 855.109 40.2805   1
 -16 -15   1 728.212 31.2991   1
  15 -16   1 721.455 41.8598   1
 -15  16   1 774.967 38.1605   1
 -16 -15  -1 794.431 36.6341   1
  16  15  -1 758.365 43.1609   1
 -15  16  -1 755.712 41.5734   1
 -16 -15   1 777.129 38.5263   1
  15  16   3 305.356 30.5354   1
  16 -15   3 336.608 17.6614   1
 -15 -16  -3 332.497  23.974   1
 -15 -16   3 343.216 24.5413   1
  15  16  -3 313.542 24.7254   1
  16 -15  -3 338.657 22.3168   1
 -16  15  -3 277.306 28.9937   1
 -16  15   3  342.00 21.2253   1
  15 -16  -3 319.262 26.8049   1
  16  15   3 349.806 27.0763   1
 -16 -15   3 327.129 23.0584   1
  15 -16   3  329.60 18.3129   1
 -15  16   3 341.532 21.6019   1
 -16 -15  -3 373.901 28.1252   1
  16  15  -3  308.37 20.4584   1
 -15  16  -3 307.471  30.225   1
  16 -15   5 140.248 12.6974   1
  15  16  -5 143.902 18.2292   1
 -15 -16   5 128.056 16.5092   1
 -16  15  -5 107.694 28.7679   1
 -15 -16  -5 124.721 26.1884   1
 -16 -15   5 135.252 18.5591   1
  15 -16   5 131.677 8.44198   1
  16  15  -5 112.232 18.0333   1
 -15  16  -5 117.587  29.817   1
 -16 -15  -5 171.629 22.5804   1
  16  15   5 130.182 24.1267   1
 -16  15  -7-33.7714 33.2368   1
 -15 -16  -7 16.2856 28.8055   1
 -16 -15  -7 15.0074 29.0146   1
 -15  16  -7-12.8874 22.0472   1
  16  16   0 7.81073 26.8426   1
 -16 -16   0 13.9953 14.8298   1
  16 -16   0 48.8827  18.364   1
 -16  16   0 11.4119 11.9407   1
  16  16   4 52.1345 19.9585   1
 -16 -16   4 36.7431 15.8235   1
  16 -16   4 33.2939 9.09384   1
 -16  16   4 47.3381 13.1314   1
 -16 -16  -4 67.3697 22.7277   1
  16  16  -4 42.2123 16.4412   1
 -16  16  -4 36.7486 25.5949   1
  16 -16  -4 76.9901 14.7831   1
 -16 -16  -8 16.1946 38.1874   1
  16 -16  -8-16.5027 16.1424   1
  17   0   1 -3.4476 11.3005   1
  17   0  -1-4.72155 8.70253   1
 -17   0  -1 0.46916 8.16334   1
  17   0   3-19.6335  13.479   1
 -17   0  -3 14.2263 12.7582   1
 -17   0  -5 13.6401 14.8805   1
  17   0   5-4.54351 15.2208   1
 -17   0  -7   50.18 28.8748   1
 -17   0  -7 10.1998 18.5885   1
  17   0   7 10.5299 21.8789   1
   1  17   0 1.36109 12.9827   1
  -1 -17   0-3.44332 12.6255   1
  -1  17   0 17.0814 13.0199   1
  -1 -17   0-12.3505  8.9827   1
  17  -1   0 6.92173 8.12166   1
   1 -17   0 -4.0226 12.0678   1
   1 -17   0 0.92372 9.12175   1
  17   1   0 -14.415  8.3463   1
   1 -17  -2 1595.38 70.5333   1
  -1  17  -2 1731.66 64.3347   1
   1 -17  -2 1832.46 75.5472   1
   1 -17   2 1693.19 66.2484   1
   1 -17   2 1698.97 66.0629   1
   1  17  -2 1647.79 71.1326   1
  -1 -17   2 1677.70 60.0006   1
  -1 -17  -2 1640.89 71.9587   1
  17  -1   2 1661.95 60.1402   1
  -1 -17   2 1733.93 66.8878   1
  -1 -17  -2 1771.82 73.0278   1
 -17   1  -2 1665.45 67.6689   1
  17   1   2 1706.10 65.9941   1
 -17  -1  -2 1637.96  59.597   1
  17   1  -2 1681.47 66.0387   1
  -1 -17  -4 65.5753 19.8847   1
 -17   1   4 63.1118  6.9204   1
   1  17  -4 42.5716 16.0834   1
  17  -1   4 32.8121 14.2214   1
  -1 -17  -4 72.7355 16.4406   1
  -1 -17   4 79.5471 16.5101   1
 -17   1  -4 57.6029 11.7893   1
  17   1   4 33.6034 15.4776   1
 -17  -1   4 56.2106 6.53352   1
 -17  -1   4 65.1326 8.49774   1
   1 -17   4 72.7897  17.507   1
 -17  -1  -4 59.4645 14.8034   1
   1 -17  -4 71.2082 14.3137   1
   1 -17  -4 120.423 21.9207   1
  -1  17  -4 73.9237 17.1796   1
   1 -17  -6 399.839 28.8905   1
  17  -1   6  285.49 27.8151   1
  -1 -17   6 336.798 27.4993   1
  -1 -17  -6 330.214 24.0354   1
   1  17  -6  365.83 27.4533   1
 -17   1  -6  397.35 52.4556   1
  -1 -17  -6  441.01 32.6568   1
 -17   1  -6 416.623 27.7877   1
  17   1   6  343.92  29.758   1
   1 -17   6 358.343 29.6495   1
 -17  -1  -6 345.479 52.5684   1
 -17  -1  -6 409.721 28.0634   1
  -1  17  -6 361.235 27.5559   1
   1 -17  -6 385.893 33.8606   1
  -1 -17  -8 27.9143 31.3904   1
 -17   1  -8 9.05174 20.9323   1
   1  17  -8-9.42986 19.4816   1
 -17   1  -8 35.0305 19.4736   1
 -17  -1  -8-21.7106 30.6911   1
 -17  -1  -8 6.71575 20.5257   1
  -1  17  -8-45.4202 21.2269   1
   1 -17  -8 36.5237  37.986   1
  -2  17  -1 1816.02 64.7532   1
  -2 -17  -1 1758.73   65.70   1
  -2 -17   1 1799.90 68.6894   1
   2 -17  -1 1749.59 71.3632   1
  -2 -17   1 1796.67 69.9976   1
   2  17  -1 1843.26 77.0534   1
  17  -2   1 1794.20 69.3695   1
  17  -2  -1 1826.03 69.0849   1
  -2 -17  -1 1810.52 69.9088   1
   2  17  -1 1813.57  74.125   1
  17   2   1 1808.15 72.8676   1
   2 -17   1 1870.60 70.9646   1
   2 -17   1 1827.21 74.1129   1
  -2  17   1 1838.83 74.3494   1
 -17  -2  -1 1765.59  65.838   1
  17   2  -1 1726.72 72.1747   1
   2 -17  -1 1878.40 74.4074   1
   2  17  -3 993.789 49.2009   1
  -2 -17  -3 922.687 47.1373   1
 -17   2  -3 965.804 39.4282   1
  -2 -17  -3 974.507 49.6046   1
   2 -17  -3 928.617 44.7411   1
 -17   2   3 984.621 39.4307   1
  -2 -17   3 935.682 45.3918   1
  17  -2   3 884.882 46.2256   1
  17   2   3 960.955  43.787   1
   2 -17   3 946.558 43.8854   1
 -17  -2  -3 933.637  41.913   1
  17   2  -3 981.596 51.2452   1
  -2  17  -3 910.831  41.566   1
   2 -17  -3 839.138 44.0864   1
   2 -17   5 198.411  23.978   1
 -17   2  -5 169.091 18.1747   1
  -2 -17  -5 201.583 27.4706   1
   2  17  -5 198.775 21.1654   1
  -2 -17  -5 208.199 20.2273   1
 -17   2  -5 250.465 28.0215   1
  -2 -17   5 219.524 24.2748   1
  17  -2   5  190.36 20.2864   1
  17   2   5 220.662 23.2964   1
  -2  17  -5 192.586 22.4079   1
   2 -17  -5 200.836 19.1677   1
   2 -17  -5 216.232 28.3898   1
 -17  -2  -5  221.82 23.2907   1
  -2 -17  -7 104.574 24.2195   1
   2  17  -7 80.9962 20.2342   1
  -2 -17  -7 59.9188 17.8898   1
   2 -17  -7 30.0577 13.9873   1
 -17   2  -7 73.5123 18.9231   1
  -2 -17   7 49.4992 22.6094   1
  17  -2   7  39.918 22.1269   1
 -17   2  -7 127.173 30.7385   1
  17   2   7  49.416 24.8289   1
 -17  -2  -7  103.50 30.3443   1
 -17  -2  -7 47.7544 24.4022   1
  -2  17  -7 88.4821 22.5689   1
  -2 -17  -9-9.65988 31.4225   1
   2 -17  -9  11.279 24.2671   1
  -3 -17   0 1465.15 63.0796   1
   3  17   0 1597.63 63.2238   1
   3  17   0 1538.32  62.031   1
  17  -3   0 1493.24 56.2742   1
  -3 -17   0 1511.59  59.818   1
  17   3   0 1452.93 56.4329   1
   3 -17   0 1491.53 59.8458   1
   3 -17   0 1440.52 59.4362   1
  -3  17   0 1541.65 58.1949   1
   3  17  -2 1261.80 54.7699   1
   3  17  -2 1263.17 51.7998   1
  -3 -17  -2 1236.64 49.4237   1
   3 -17  -2 1282.32 55.5061   1
  17  -3   2 1154.41 46.0662   1
 -17   3   2 1282.02 52.6883   1
  -3 -17   2 1284.76 51.1044   1
  -3 -17  -2 1300.85 180.126   1
  17   3   2 1319.61 53.7583   1
   3 -17   2 1361.30 55.7996   1
 -17  -3  -2 1247.69 57.0182   1
   3 -17  -2 1215.05 50.7739   1
   3 -17   2 1259.16 51.4825   1
  -3  17  -2 1307.77 61.6653   1
  17   3  -2 1245.29 45.7597   1
  -3  17   2 1244.24 51.8618   1
   3  17  -4 135.315 19.2412   1
  -3 -17  -4 148.331 22.6336   1
 -17   3   4 216.864 80.8079   1
  -3 -17  -4 140.075 18.5335   1
 -17   3  -4  148.81 16.9294   1
 -17   3  -4 169.312 23.1512   1
  17  -3   4 145.247 17.0777   1
  -3 -17   4  118.14 17.4349   1
  17   3   4 137.611 19.2415   1
 -17  -3   4 131.977 9.65438   1
   3 -17   4 148.477 20.7275   1
 -17  -3  -4 130.474 15.5626   1
  -3  17  -4 145.861 19.8692   1
   3 -17  -4 140.343 23.2738   1
   3 -17  -4 112.732 12.9323   1
  -3 -17  -6 141.159 25.2456   1
  17  -3   6 105.921 19.2664   1
  -3 -17   6 139.075 20.6817   1
  -3 -17  -6 171.236 20.8221   1
 -17   3  -6 218.454 49.7424   1
   3  17  -6 101.166 19.4545   1
 -17   3  -6 121.657 17.7064   1
  17   3   6 146.982  24.839   1
   3 -17   6 174.682 25.1293   1
 -17  -3  -6 160.293 21.6614   1
  -3  17  -6 191.741 50.7797   1
   3 -17  -6 146.894 16.6166   1
   3 -17  -6  110.33 22.7638   1
 -17   3  -8 35.3873  38.282   1
 -17   3  -8-0.37201 16.5546   1
  -3 -17  -8 41.2231 31.1408   1
 -17  -3  -8-51.7578 29.4338   1
 -17  -3  -8 16.7493 22.7178   1
  -3  17  -8  41.101 23.4445   1
   3 -17  -8 10.4993 24.3856   1
  -4 -17   1 1061.78 42.4261   1
  -4 -17  -1 1140.45 46.3268   1
 -17   4   1 1196.82 49.7963   1
  -4 -17   1 1133.30 43.4411   1
   4  17  -1 1076.93 50.9728   1
   4  17  -1 1169.30 49.7453   1
  -4 -17  -1 1229.30 51.6787   1
 -17   4  -1 1159.91 62.6096   1
  17   4   1 1186.30 45.3133   1
   4 -17   1 1163.70 46.6785   1
   4 -17   1 1131.66  47.369   1
  -4  17   1 1050.48 45.0628   1
  17   4  -1 1111.39 47.3773   1
  -4  17  -1 1118.95 47.4247   1
   4 -17  -1 1178.95 47.6155   1
 -17  -4  -1 1106.46 46.7078   1
   4  17   1 1145.93 49.0766   1
  17  -4   1 1120.54 43.3265   1
   4 -17  -1 1141.22 51.5104   1
   4  17  -3 394.263 18.5089   1
  -4 -17  -3  482.62 34.8924   1
  17  -4   3 354.715  25.166   1
  -4 -17  -3 392.057 28.2174   1
 -17   4   3 414.008 20.4762   1
 -17   4  -3 383.096 21.8047   1
  -4 -17   3 427.033 23.2063   1
   4  17  -3 385.595 24.6424   1
  17   4   3 394.142 27.5435   1
   4 -17   3  393.56 27.3847   1
 -17  -4  -3  395.26 21.9047   1
  -4  17  -3 391.339 24.5889   1
   4 -17  -3 367.772 21.3113   1
   4 -17  -3 389.913 28.2767   1
 -17   4  -3 405.372 29.1581   1
  17   4  -3 435.918 25.2835   1
 -17   4  -5 48.1689 14.2426   1
  17  -4   5  96.979 16.3557   1
  -4 -17  -5 57.3546 13.1058   1
 -17   4  -5 86.2721 18.8369   1
   4  17  -5 69.4938 27.4294   1
  -4 -17   5 50.3709 16.6857   1
  -4 -17  -5 55.1615 16.9352   1
  17   4   5 63.3238 15.0708   1
 -17  -4   5 66.5795 4.95832   1
 -17  -4   5 23.1698  9.1569   1
 -17  -4  -5 64.4177 18.0012   1
  -4  17  -5 51.2068 14.5907   1
   4 -17  -5 78.7092 13.8663   1
   4 -17  -5 125.792 25.6025   1
   4 -17   5  55.994 20.3464   1
 -17   4  -7  25.615 27.5174   1
 -17   4  -7-5.62459 15.3739   1
  -4 -17   7 0.79862 17.1132   1
  17  -4   7-6.70316  21.546   1
   4  17  -7-6.47641 17.6535   1
  -4 -17  -7 0.41611  19.245   1
  -4 -17  -7 1.10844 21.1713   1
  17   4   7 8.55491 26.9539   1
 -17  -4  -7 3.69807 21.8965   1
  -4  17  -7 18.5697 22.9519   1
   4 -17  -7 14.4485 11.2034   1
   4 -17  -7 10.7209 23.1528   1
   5  17   0 958.794 39.6239   1
  -5 -17   0 916.952 40.5689   1
   5 -17   0 920.379 42.0829   1
  -5 -17   0 919.221 41.6949   1
 -17   5   0 973.187 41.5135   1
  17  -5   0 908.062 40.5246   1
  17   5   0 916.431 44.8544   1
 -17  -5   0 922.488 37.1869   1
   5 -17   0 934.337 40.5592   1
  -5  17   0 965.744 40.9008   1
   5  17  -2 6687.02 244.213   1
   5  17  -2 6649.64 266.644   1
 -17   5   2 6659.76 252.908   1
  17  -5   2 6624.14 225.359   1
  -5 -17   2 6519.75 227.075   1
   5  17   2 6744.52 264.523   1
 -17   5  -2 6624.08 240.582   1
  -5 -17  -2 6676.28 277.088   1
  -5 -17  -2 6343.38 228.695   1
  -5 -17   2 6560.65  246.17   1
  17   5   2 6580.96 240.268   1
   5 -17   2 6520.28 248.748   1
   5 -17   2 6512.88 315.164   1
  -5  17   2 6599.53 222.986   1
 -17  -5  -2 6497.43 242.729   1
  -5  17  -2 6672.03 271.055   1
   5 -17  -2 6670.56 295.402   1
   5 -17  -2 6710.63 273.612   1
  17   5  -2 6851.67 210.361   1
  -5 -17  -4   6.501 20.5118   1
  -5 -17   4  -6.405  15.307   1
   5 -17  -4 17.3151 14.2739   1
 -17   5   4 16.9407 6.19931   1
 -17  -5   4 23.2949 8.58477   1
 -17   5  -4-5.72789 14.7289   1
 -17   5  -4 27.7224 12.5604   1
  17  -5   4 21.2653 11.9358   1
   5  17  -4 24.5526 7.50486   1
  -5 -17  -4 33.2442 17.3602   1
   5  17  -4  20.409 15.4905   1
 -17  -5  -4 19.9491   15.77   1
  17   5   4 23.5028  12.648   1
   5 -17   4 29.7624 17.8365   1
  17   5  -4-2.72694 15.4213   1
   5 -17  -4 24.4888 14.5679   1
  -5  17  -4 21.0655 17.3981   1
  17  -5   6 710.873 41.9613   1
  -5 -17  -6 738.305 46.3904   1
  -5 -17  -6 701.147  45.547   1
   5 -17  -6 620.271 46.2348   1
   5 -17   6  653.23 42.8825   1
  -5 -17   6  730.72 37.4146   1
 -17   5  -6 638.959 49.1457   1
 -17   5  -6 743.886 33.1664   1
   5  17  -6 618.184 35.0442   1
  17   5   6 587.418  42.979   1
 -17  -5  -6 737.693 37.2368   1
   5 -17  -6 636.247 31.2749   1
  -5  17  -6 646.896 39.9468   1
  -5 -17  -8 25.9705 29.2041   1
 -17   5  -8-8.62626 36.4958   1
   5 -17  -8-16.5662 38.4615   1
 -17  -5  -8 7.57563 20.3166   1
  -5  17  -8-1.13973 23.6235   1
 -17  -5  -8-7.56015 25.1037   1
  -6 -17   1 169.991 15.2117   1
  -6 -17   1  189.42 13.2517   1
  17  -6   1 186.445 15.3902   1
 -17  -6  -1 209.605 15.4542   1
  17   6  -1 187.227 15.0103   1
  -6 -17  -1 216.853 17.7741   1
 -17   6   1 195.197 14.3882   1
 -17   6  -1 217.334 20.2461   1
  -6 -17  -1 217.432 19.8327   1
   6  17  -1 205.832 15.1562   1
   6  17   1 174.665 15.9889   1
  -6  17   1 213.987 18.0887   1
   6 -17   1 196.513 14.5518   1
  17   6   1  200.63 16.5081   1
   6 -17  -1 238.176 16.3382   1
   6 -17   1 211.239 17.1122   1
  -6  17  -1 177.182 16.3514   1
  -6  17  -3 2.52809 16.1166   1
  -6 -17   3  25.222 13.6067   1
   6 -17  -3 29.7076 14.7969   1
  -6 -17  -3 2.73476 11.2546   1
  17  -6   3 2.64447  10.883   1
 -17   6   3 24.1593 8.12765   1
   6  17   3 27.9437 18.5508   1
  -6 -17  -3 19.1705 12.6358   1
   6  17  -3 1.16711 10.3979   1
 -17   6  -3 18.7337 17.9348   1
   6  17  -3  15.343 7.16108   1
  -6  17   3 37.5072 13.0721   1
   6 -17   3 10.9881 17.2187   1
   6 -17  -3  29.479 12.3921   1
  17   6   3 30.5782 12.3215   1
  17   6  -3 10.7932  13.864   1
 -17  -6  -3  11.076  10.887   1
   6 -17  -5 16.4106  11.403   1
  -6 -17   5 -10.314 14.9827   1
   6  17  -5  20.126 15.4662   1
 -17  -6   5 16.5064 6.51975   1
  -6  17  -5 1.47195  19.661   1
 -17   6  -5 2.79646 14.6348   1
  17  -6   5 29.4276 12.4172   1
  -6 -17  -5 29.5726 23.0264   1
   6  17  -5 4.30905 5.96647   1
 -17   6  -5 8.61316 22.4397   1
  -6 -17  -5 -15.197  17.748   1
  17   6   5 11.7957 20.7005   1
  17   6  -5 25.0477 17.5437   1
   6 -17  -5-9.88773 22.6838   1
 -17  -6  -5 22.9373 17.8841   1
   6 -17   5 6.49873 20.6567   1
   6  17  -7 7.44097 21.1537   1
  -6 -17  -7 15.1477  21.834   1
 -17   6  -7 12.3815 29.1531   1
 -17   6  -7 4.89723 14.0449   1
  -6 -17   7 6.10769 16.3641   1
  -6 -17  -7-7.11457 29.7519   1
   6 -17  -7 43.0509 33.6683   1
  17   6   7 2.11094  25.214   1
  17   6  -7 22.6637 24.9118   1
 -17  -6  -7 8.89791 22.6849   1
  -6  17  -7 12.1781  23.933   1
 -17  -6  -9 6.10784  27.146   1
  -7  17   0 2893.17 105.902   1
  -7 -17   0 2864.78 110.476   1
  17   7   0 2893.74 127.881   1
  -7 -17   0 2909.57 108.231   1
   7  17   0 2955.01 110.003   1
  17  -7   0 2892.77 97.9275   1
 -17  -7   0 2889.61 101.204   1
 -17   7   0 2968.11 119.538   1
   7 -17   0 2786.27 113.689   1
   7 -17   2  289.57 21.5417   1
  17   7  -2 340.177 19.3638   1
 -17   7  -2 309.352 22.3324   1
  -7  17   2 349.992 21.3658   1
  -7 -17  -2  302.98 23.0824   1
  -7 -17   2 287.284 14.3395   1
   7  17   2 316.131 26.0879   1
  -7 -17  -2 301.813 24.0089   1
   7  17  -2 357.914 18.7428   1
  17  -7   2 333.052 19.2712   1
  -7 -17   2 318.426 23.5701   1
 -17   7   2  333.45 21.3472   1
  17   7   2 288.928  20.982   1
   7 -17   2 292.957 15.1199   1
 -17  -7  -2 286.299 21.5773   1
  -7  17  -2 335.858 24.0211   1
   7 -17  -2 327.509 21.4743   1
 -17  -7   4 675.881 29.9298   1
   7  17  -4 613.648 28.5215   1
  -7 -17   4 650.831  33.298   1
  -7 -17  -4 644.729 35.9972   1
  -7 -17  -4 639.205 37.0085   1
 -17   7   4 637.257 26.3895   1
  17  -7   4 678.445 30.0289   1
   7  17  -4 594.968 29.8572   1
 -17   7  -4 620.289 40.0036   1
 -17  -7  -4 639.346 35.1139   1
  -7  17  -4 637.785 37.1474   1
  17   7  -4  553.00 33.4066   1
   7 -17   4  597.31 38.0541   1
   7 -17  -4 626.964 32.8977   1
   7 -17  -4 615.018 36.6832   1
  17   7   4 635.897 35.6845   1
  17   7  -6 42.7172 21.1724   1
  17   7   6 38.4242 18.4566   1
  -7 -17   6 65.3506 17.3299   1
 -17  -7  -6 65.3521 23.2892   1
  -7 -17  -6 56.3444 26.7734   1
  17  -7   6 63.7166 15.4023   1
   7  17  -6 43.9714 7.21069   1
 -17   7  -6   54.13 20.3871   1
 -17   7  -6 68.2212 13.6338   1
  -7 -17  -6 40.7615 21.3387   1
   7  17  -6 59.5972 21.1977   1
   7 -17  -6 44.9638 29.0831   1
  -7  17  -6 63.5873 23.6566   1
   7 -17  -6 34.8759 11.0858   1
  -7  17  -8-2.61393 22.2707   1
   7 -17  -8 55.7152 36.9138   1
 -17   7  -8-1.76294 26.4441   1
  -7 -17  -8 12.3098 34.1465   1
 -17  -7  -8 26.4533 19.0357   1
  17   8  -1 2376.46 86.1876   1
  17   8   1 2351.06  92.606   1
   8  17   1 2329.24 105.289   1
 -17   8   1 2344.82 96.7836   1
  -8 -17   1 2315.57 84.1593   1
   8  17  -1 2335.62 93.8867   1
 -17   8  -1 2361.55 94.6679   1
  -8 -17  -1 2244.98 92.8286   1
  17  -8   1 2321.67 85.4848   1
  -8 -17  -1 2291.65 96.6026   1
  -8 -17   1 2337.96 98.1455   1
   8 -17   1 2254.55 95.8241   1
  -8  17   1 2351.01  92.958   1
 -17  -8  -1 2295.07 83.2431   1
  -8  17  -1 2442.81 89.4034   1
   8 -17  -1 2333.81 103.963   1
   8 -17   3 1281.91 46.0012   1
   8 -17   3-0.33986 34.2126   1
  -8  17   3 1384.69  51.913   1
 -17  -8  -3 1333.90 55.2302   1
  -8 -17   3 1355.34 55.0036   1
   8  17   3 1224.23 65.7249   1
   8 -17  -3 1332.42 59.7768   1
  17  -8   3 1385.92 56.0601   1
 -17   8  -3 1262.14 59.3822   1
 -17   8   3 1366.12  51.842   1
   8  17  -3 1357.59 61.1359   1
  -8 -17  -3 1440.28 68.7127   1
  -8 -17  -3 1260.45 58.7704   1
  17   8  -3 1307.74 56.9476   1
   8 -17   3 1401.04 59.8473   1
 -17  -8   3 1337.23 44.3071   1
  17   8   3 1298.12 57.0235   1
  -8  17  -3 1462.05 50.9437   1
   8 -17   5 332.944 30.6902   1
  17   8  -5  296.53 28.5351   1
 -17  -8  -5 376.946 30.3701   1
  -8 -17   5 374.254 24.7673   1
 -17   8  -5 345.567 32.8148   1
   8  17  -5 323.087 16.4015   1
  17  -8   5 297.491 21.0617   1
  -8 -17  -5  336.40 30.3846   1
  -8 -17  -5 359.525  35.149   1
  17   8   5 301.731 27.6089   1
   8 -17  -5 323.741 22.7518   1
   8 -17  -5 385.547 30.4775   1
 -17  -8   5 334.791 18.0766   1
  -8  17  -5 351.244 29.3998   1
   8 -17  -7 120.477 35.9262   1
  17   8  -7 79.2706 22.7625   1
  -8 -17  -7 153.458 33.6394   1
 -17   8  -7 130.468 18.2779   1
 -17   8  -7 110.769 31.9196   1
  -8 -17   7 86.5701 22.0617   1
  -8 -17  -7 70.5759 23.9525   1
 -17  -8  -7 90.8992 28.1086   1
  -8  17  -7  79.668 29.6718   1
 -17  -8  -9 26.0658 28.7399   1
  17  -8  -9 11.4302 24.8848   1
  -9 -17   0 207.505 16.8083   1
  -9 -17   0 184.877 16.8364   1
   9  17   0 218.577 18.7677   1
 -17   9   0 213.903 20.9513   1
  17   9   0 186.848  18.774   1
 -17  -9   0 198.401 16.4197   1
   9 -17   0  218.26 26.3499   1
  -9  17   0 199.245 16.6339   1
  17   9   2 6410.85 263.547   1
   9 -17  -2 6328.61 234.408   1
  17  -9   2 6318.45 209.399   1
   9  17   2 6329.34 280.716   1
 -17   9   2 6182.76 223.251   1
 -17   9  -2 6176.48 239.848   1
  -9 -17  -2 6539.99 234.168   1
  -9 -17   2 6128.82  207.74   1
   9  17  -2 5904.47 280.713   1
  -9 -17   2 6171.19 223.041   1
  -9 -17  -2 6245.42 228.409   1
 -17  -9  -2 6017.46 235.151   1
  17   9  -2 6465.79 228.815   1
  -9  17   2 6163.89 243.644   1
   9 -17   2 6409.79 425.685   1
  -9  17  -2 6352.25 225.645   1
  17   9   4-27.0072 19.8292   1
   9 -17   4-2.52687  21.823   1
   9  17  -4-8.42921 8.00263   1
  -9 -17  -4-3.58162   20.73   1
   9  17   4 12.7816 16.2999   1
  17  -9   4 -13.535 9.66832   1
 -17   9   4 2.25261 7.57697   1
  -9 -17   4 9.85536 14.2004   1
 -17   9  -4 -13.041 14.9362   1
  -9 -17  -4 29.0483 20.7959   1
 -17  -9  -4 15.3508  12.473   1
  17   9  -4  1.9811 15.4714   1
  -9  17  -4 3.16849 19.7503   1
 -17  -9   4-12.9326 8.82763   1
   9 -17  -4 9.55824 11.6459   1
  17   9   6 666.454 63.7146   1
 -17  -9   6 660.827 30.3906   1
 -17  -9  -6 746.608 45.3281   1
   9  17  -6  659.10 31.3266   1
  -9 -17  -6 665.368  43.331   1
  17  -9   6 664.962 39.4171   1
  -9 -17  -6 681.525 44.4359   1
 -17   9  -6 754.284 50.3404   1
  -9 -17   6 650.548 39.8472   1
   9 -17  -6 716.855 34.9952   1
  -9  17  -6 697.024 58.8125   1
   9 -17  -6 792.994 51.3861   1
  17   9  -6 714.961  36.519   1
 -17   9  -8 26.5984 18.7514   1
  -9 -17  -8 21.1187 23.8646   1
  -9  17  -8-13.4765  22.392   1
   9 -17  -8-7.14736 19.1789   1
 -17  -9  -8 33.5707 29.4373   1
  17  10  -1 1275.45 53.9655   1
  10  17   1 1265.38 59.8242   1
 -17 -10  -1 1138.99  45.947   1
  10  17  -1 1239.75 54.4207   1
 -10 -17  -1 1233.20 56.0886   1
  17 -10   1 1314.34 51.5026   1
 -17  10  -1 1310.08  63.646   1
 -10 -17  -1 1337.43 59.4934   1
 -10 -17   1 1256.89 57.3018   1
 -10 -17   1 1323.05 55.5768   1
 -17  10   1 1366.44 59.3497   1
 -10  17  -1 1403.07 61.9745   1
  10 -17  -1 1189.85 58.1338   1
  17  10   1 1333.25 55.6619   1
 -17 -10   1 1296.61 51.0363   1
  10 -17   1 1273.05  54.288   1
 -10  17   1 1189.19 50.6358   1
  10 -17   3 1027.81 49.4697   1
  10 -17   3 1040.68 42.2269   1
  17  10  -3 1090.05 55.3368   1
 -17 -10  -3 1059.71 52.0235   1
  10  17  -3 1139.17 48.0819   1
 -17  10  -3 1186.68 56.1327   1
 -10 -17   3 1074.31 46.2829   1
  10  17   3 1035.55 54.5938   1
  17 -10   3 948.298 40.2954   1
 -17  10   3 1108.88 50.0706   1
 -10 -17  -3 1116.07  52.944   1
 -10  17   3 1123.61 47.6645   1
 -17 -10   3 1086.63 47.9131   1
  17  10   3 1029.33 64.1487   1
 -10  17  -3 969.365 49.1085   1
  10 -17  -3 1141.74 45.8611   1
 -17 -10   5 126.335 12.0064   1
 -17 -10  -5 88.9388 22.3211   1
  10  17  -5 123.791 13.7645   1
 -10 -17  -5  144.14 27.0919   1
  17 -10   5 143.966 15.9358   1
 -10 -17   5  120.22 18.4382   1
 -17  10  -5 86.9552 20.6161   1
  10 -17  -5 145.268 14.7227   1
  17  10  -5 115.505 21.0942   1
  17  10   5 131.167 28.9497   1
 -10  17  -5 87.8777  19.095   1
  10 -17  -7 34.2796 34.5143   1
 -10 -17   7 39.9914 15.1416   1
 -17  10  -7 40.3976 30.9516   1
 -10 -17  -7 26.4596 27.3212   1
 -10 -17  -7 76.8576 30.7479   1
 -17 -10  -7  33.768 20.0233   1
  17  10  -7 67.0405 22.9748   1
 -10  17  -7 56.5201 27.7975   1
  11  17   0 8925.06 349.487   1
 -17  11   0 9021.81 323.227   1
 -11 -17   0 9201.43 310.552   1
 -11 -17   0 8846.37 293.513   1
  17  11   0 8859.10 414.909   1
  11 -17   0 8753.94  459.72   1
 -11  17   0 8720.75 340.915   1
 -17 -11   0 8980.44 289.402   1
 -11  17   2 1705.13 78.6657   1
 -17 -11  -2 1669.89  65.881   1
 -11 -17  -2 1812.90 69.8128   1
  17 -11   2 1690.24 66.5732   1
 -17  11   2 1733.55 72.4187   1
 -11 -17   2 1705.99 75.7227   1
 -11 -17   2 1718.83 60.7018   1
  11  17   2 1805.72 82.6741   1
 -17  11  -2 1850.13 74.9217   1
  11  17  -2 1829.67  77.261   1
 -11 -17  -2 1805.76  75.395   1
  17  11  -2 1768.18 77.5637   1
  17  11   2 1664.26 73.9809   1
 -11  17  -2 1737.33 74.4903   1
  11 -17  -2 1639.84 70.2226   1
  11 -17   2 1715.68 83.1026   1
 -11  17  -4 2989.66 127.172   1
  11 -17  -4 2738.57 128.641   1
 -17 -11  -4 2940.68 120.642   1
 -17  11  -4 2826.81 126.765   1
 -11 -17   4 2898.70 128.053   1
  11  17   4 2988.29 128.034   1
  11  17  -4 2880.37 133.148   1
  17 -11   4 2769.38 136.911   1
 -17  11   4 2846.52 119.728   1
 -11 -17  -4 2819.92 127.138   1
  17  11  -4 2869.29 104.451   1
 -17 -11   4 2677.23  131.73   1
  17  11   4 2901.64 124.577   1
  11 -17   4 2780.13 146.947   1
 -11  17   4 2920.76 112.121   1
 -11 -17  -6 86.4413 21.6215   1
  11  17  -6 110.182 14.4784   1
  17 -11   6 92.2294 14.2501   1
 -11 -17   6 115.447  18.327   1
 -17  11  -6 109.973 30.9796   1
  11 -17  -6 97.0328 14.2647   1
  17  11  -6 120.594 20.8276   1
 -17 -11  -6  112.84  27.753   1
 -17 -11   6 100.546 10.6992   1
 -11  17  -6 67.9374 20.5376   1
  11 -17  -6 158.893 35.7708   1
 -17 -11  -8 129.635  25.388   1
 -11  17  -8 86.1396 31.2662   1
  11 -17  -8 95.7582 32.0923   1
 -11 -17  -8 56.8175 26.6371   1
 -17  11  -8  61.613 29.0125   1
  17  12  -1 1046.37 42.7288   1
 -12  17  -1 1052.88 52.3759   1
  12 -17  -1 1022.07 50.4111   1
  17 -12   1 1053.37 42.5661   1
 -17  12   1 1044.97 52.4146   1
 -12 -17   1 1090.12 50.0012   1
 -12 -17   1 1019.25 45.9029   1
  12  17   1 1019.23 58.3272   1
 -17  12  -1 1134.11  53.841   1
  12  17  -1 1072.86 50.5681   1
 -12 -17  -1 1044.58 54.2647   1
 -12 -17  -1 1028.05 44.3242   1
  12 -17   1  989.75 55.5683   1
 -12  17   1 1050.73 47.2048   1
 -17 -12  -1 1108.42 54.2384   1
  17  12   1 986.276 50.6591   1
 -17 -12   1 1030.59 42.6266   1
 -17 -12  -3 419.437 29.5832   1
  17  12  -3 349.637 24.7089   1
  12 -17   3 410.576  19.755   1
  17  12   3 383.405 30.6013   1
  17 -12   3 391.757  20.193   1
 -17  12   3 413.151 24.7986   1
 -12 -17   3 402.755 25.3984   1
  12  17   3 377.315 32.3515   1
 -17  12  -3 394.771 31.1814   1
  12  17  -3 415.007 23.7084   1
 -12 -17  -3 392.113 28.6041   1
 -17 -12   3 409.322 25.8835   1
 -12  17  -3 379.858 32.2009   1
  12 -17   3  360.43 27.4138   1
 -12  17   3 470.453 28.7182   1
  12 -17  -3 348.764 23.7742   1
 -17 -12   5 142.495 14.2241   1
  17 -12   5 122.334 14.5985   1
 -12 -17   5 150.628 18.9949   1
  12  17   5 92.5261 30.0699   1
 -17  12  -5 65.3795 26.6164   1
  12  17  -5 138.805  15.075   1
 -12 -17  -5 141.339 26.4914   1
 -12  17  -5 110.172 25.9248   1
  17  12  -5  120.15 37.8348   1
  17  12   5 163.944 29.7582   1
 -17 -12  -5 96.7515  24.746   1
  12 -17  -5 108.601 14.0414   1
 -12  17  -7 17.0263 21.4409   1
  12 -17  -7 595.366 355.251   1
 -12 -17   7 27.4559 13.3924   1
 -12 -17  -7 6.26989  29.573   1
 -17  12  -7 6.22296 26.3112   1
 -17 -12  -7 66.4057 29.4962   1
  17  13   0  201.19 17.7362   1
 -17  13   0 217.495  22.263   1
 -13 -17   0 228.806 19.2521   1
 -13 -17   0  255.38 19.4673   1
  13  17   0 254.857 22.1249   1
  13 -17   0 196.817 21.5114   1
 -13  17   0 196.502 20.6544   1
 -17 -13   0 198.913 16.5373   1
 -13  17  -2 2901.92 120.242   1
  13 -17   2 2752.27 96.6898   1
  17  13  -2 2777.62 115.031   1
  17 -13   2 2649.07 98.7147   1
 -17  13   2 2735.23 113.472   1
 -13 -17   2 2611.86 117.339   1
 -13 -17   2 2677.95  89.545   1
  13  17   2 2540.40 137.413   1
 -17  13  -2 2779.16 107.105   1
  13  17  -2 2723.03 151.088   1
 -13 -17  -2 2572.88 99.3242   1
  17  13   2 2817.78 145.439   1
  13 -17  -2 2924.42  115.46   1
 -17 -13   2 2752.80 121.404   1
  13 -17   2 2651.71 121.701   1
 -13  17   2 2854.28 108.007   1
 -17 -13  -2 2727.32 98.0494   1
 -13  17   4 32.9322 44.6119   1
 -17 -13  -4 12.7347 15.3017   1
 -13  17  -4 20.5366 23.2111   1
  17  13  -4 2.69163 14.9001   1
  17 -13   4 19.3715 10.6925   1
 -17  13   4 22.9027 9.40812   1
 -13 -17   4 13.3421 14.4981   1
  13  17   4 4.44212 24.3148   1
 -17  13  -4  40.271  23.838   1
  13  17  -4 7.69122 12.2035   1
 -13 -17  -4 29.9564  20.487   1
  17  13   4  3.4729 24.7734   1
 -17 -13   4 7.76545 12.4249   1
  13 -17  -4 35.7295 12.3276   1
  13 -17   4 19.2567 5.03511   1
 -17 -13  -6  243.54 32.3265   1
  13 -17  -6 186.989 15.0845   1
 -13  17  -6 200.654 30.9341   1
  17  13  -6 194.377 22.4521   1
  17 -13   6 213.698 16.3712   1
 -13 -17   6 224.854 22.4593   1
 -17  13  -6 226.797 33.7652   1
  13  17  -6  213.57  17.719   1
 -13 -17  -6 204.321  26.859   1
 -17 -13   6 206.721 16.0521   1
 -17 -13  -8 6.92037 22.2441   1
  13 -17  -8  10.271 17.5078   1
 -13 -17  -8 56.4288 41.5061   1
  17  14  -1 1367.09 65.9609   1
  14 -17   1 1315.35 67.8303   1
  14 -17  -1 1480.58  64.254   1
 -17 -14  -1 1405.08 56.8587   1
 -14  17   1 1476.45 60.4766   1
 -17  14   1 1380.05 59.8204   1
 -14 -17   1 1406.10 58.4666   1
 -14 -17   1 1414.65 56.7945   1
  14  17   1 1320.77 79.7112   1
 -17  14  -1 1451.18 66.5929   1
  17 -14  -1 1490.32  63.073   1
  14  17  -1 1454.16 61.3626   1
 -14 -17  -1 1357.80 58.0122   1
  17  14   1 1459.81 73.6854   1
 -17 -14   1 1403.61 52.0011   1
 -14  17  -1 1428.49 61.4549   1
 -14  17   3 678.511 31.6904   1
 -17 -14  -3 711.806 36.4708   1
  17  14   3 652.421 40.6441   1
 -17 -14   3 667.155  34.795   1
  17  14  -3 690.137 32.9622   1
  14 -17  -3 669.568 41.3332   1
 -14  17  -3 586.167 39.0252   1
  17 -14   3 707.968 33.4317   1
 -17  14   3 686.389 38.0118   1
 -14 -17   3 670.254  35.832   1
  14  17   3  646.06 50.5024   1
 -17  14  -3 711.675 45.0133   1
  14  17  -3 667.562 37.5217   1
 -14 -17  -3  620.83 39.7318   1
  14 -17   3 654.879 25.5876   1
  14 -17   3  575.05 38.7837   1
  17  14   5 244.997 35.3559   1
 -17 -14   5 286.534 24.6999   1
  14 -17  -5 294.446 20.8856   1
 -14  17  -5 286.314 32.6457   1
  17  14  -5 283.653 22.9378   1
  17 -14   5 329.114 21.3226   1
 -14 -17   5 279.617 23.5198   1
 -17  14  -5 298.067 33.7275   1
  14  17  -5 335.535 22.7149   1
 -14 -17  -5 347.796 32.4212   1
 -17 -14  -5  317.32 31.6063   1
 -17 -14  -7 42.6168 21.5607   1
 -14  17  -7 85.8469 32.6609   1
 -17  14  -7 119.056 40.4642   1
 -14 -17  -7 68.9388 29.9028   1
  14 -17  -7 50.9112 37.9189   1
 -15  17   0 2484.86 89.5462   1
  17 -15   0 2439.52 131.162   1
 -17  15   0 2595.11 96.0203   1
 -15 -17   0 2372.91 93.1683   1
 -15 -17   0 2544.75 97.1291   1
  15  17   0 2346.60 109.496   1
  17  15   0 2425.45 105.941   1
  15 -17   0 2373.94  107.37   1
  17  15   2-13.9702 19.8766   1
  15 -17   2 7.77702 9.08899   1
  15 -17  -2 47.2701 16.3317   1
 -17 -15   2 13.5226 16.2483   1
 -15  17  -2 20.7312 20.7319   1
  15 -17   2-5.29778 19.8091   1
  17 -15   2 4.64647 12.0809   1
 -17  15   2  0.8356 15.8764   1
 -15 -17   2 8.93959 16.0083   1
 -15 -17   2 24.6365 14.1186   1
  15  17   2 20.6346 14.9353   1
 -17  15  -2 1.41743  19.626   1
  17 -15  -2 16.6551 15.0138   1
  15  17  -2 20.6434 15.1184   1
 -15 -17  -2-11.6653 17.4982   1
  17  15  -2 17.2254 15.5951   1
 -17 -15  -2 19.1016 18.2425   1
 -15  17   2 7.53202 14.2387   1
  15 -17   4 1214.35 64.7542   1
 -17 -15  -4 1193.47 66.0861   1
  17  15  -4 1176.30 48.8782   1
  17  15   4 1104.08  73.857   1
 -15  17   4 1204.11 58.0391   1
  15 -17  -4 1255.83 71.8387   1
  17 -15   4 1180.41 47.0073   1
 -17  15   4 1235.00 46.0551   1
 -15 -17   4 1107.89 50.9205   1
  15  17   4 1143.24 64.6589   1
 -17  15  -4 1163.94 57.2519   1
  15  17  -4 1075.42 53.6915   1
 -15 -17  -4 1191.78 73.3645   1
 -17 -15   4 1263.45 55.1389   1
 -15  17  -4 1279.36 66.4607   1
 -17 -15   6 0.42751 12.2909   1
 -15 -17   6 13.3852 14.4738   1
 -17  15  -6-26.5326 31.0268   1
 -15 -17  -6  6.6204 19.7594   1
 -17 -15  -6 39.2074 27.4667   1
  17  15  -6 15.7015 17.6646   1
 -15  17  -6 10.5578 28.9007   1
  15 -17  -8 9.91547 16.0539   1
 -17 -15  -8 79.9708 36.6011   1
  17 -15  -8 19.8031 13.3629   1
  16 -17  -1 1247.74 66.3677   1
  17  16   1 1428.33 84.6586   1
 -17 -16  -1 1395.29 53.8999   1
  17  16  -1 1340.12 63.3123   1
 -17 -16   1 1420.15 62.4119   1
  17 -16   1 1386.66 73.7573   1
 -17  16   1 1344.57 55.4395   1
 -16 -17   1 1383.42 60.8472   1
 -16 -17   1 1363.79 51.6505   1
  16  17   1 1438.78 76.6361   1
 -17  16  -1 1345.21 60.6647   1
  17 -16  -1 1354.89 66.1199   1
  16  17  -1 1420.06 56.7295   1
 -16 -17  -1 1265.25 70.5136   1
 -17 -16   1 1333.31 56.6782   1
  16 -17   1 1347.03 65.3079   1
 -16  17   1 1364.90 56.9189   1
 -16  17  -1 1304.16 65.8451   1
  17  16   3 559.502 37.2878   1
 -17 -16  -3 581.693 35.4932   1
  17  16  -3 610.396 33.3956   1
 -16  17  -3 658.697 40.1249   1
  17 -16   3 590.223 29.0405   1
 -17  16   3 604.143 33.1502   1
 -16 -17   3 673.912  34.545   1
  16  17   3 622.682 41.6179   1
 -17  16  -3 653.726 44.8884   1
  17 -16  -3 573.188 43.1221   1
  16  17  -3 608.902 31.9019   1
 -16 -17  -3 635.106  51.412   1
  16 -17  -3  623.03 40.8907   1
 -16  17   3  594.21 33.4285   1
 -17 -16   3 1002.10 738.455   1
  16 -17   3 578.025  28.126   1
 -17 -16   5 265.873 21.3494   1
 -16  17  -5 255.344 36.6077   1
 -17 -16  -5 239.953 29.5452   1
  17  16  -5 205.198 22.9724   1
  17 -16   5 305.174 19.7747   1
 -16 -17   5  282.91 24.1923   1
 -17  16  -5 334.766 37.7068   1
  16  17  -5 295.999 23.6754   1
 -16 -17  -5 313.359 35.3423   1
  16 -17   5 286.097 15.2737   1
 -17  16  -7 57.8559 36.2836   1
 -16 -17  -7 33.4283 21.9858   1
 -17 -16  -7  71.394  32.619   1
 -16  17  -7 52.2815  34.577   1
  17  17   2 756.206 45.2155   1
 -17 -17   2 822.602 39.5706   1
  17 -17  -2 802.109 47.6382   1
 -17  17   2 836.182 45.1546   1
 -17  17  -2 812.876 46.2557   1
  17  17  -2 781.021 44.5009   1
 -17 -17  -2 954.218 47.4308   1
 -17 -17   2 851.099 35.8594   1
  17 -17   2 839.892 35.0783   1
 -17 -17  -6 50.1495 22.1924   1
 -17 -17   6 53.1447 16.8127   1
 -17  17  -6 32.0246 24.0734   1
   0 -18   0 8559.96 305.706   1
   0  18   0 8591.39 311.592   1
   0 -18   0 8661.68 305.372   1
  18   0   0 8696.81 293.474   1
  18   0   2-4.02174 13.1712   1
  18   0  -2-6.80976 13.5263   1
   0  18  -2-10.7231 14.7445   1
   0 -18  -2 3.81568 13.4065   1
   0 -18   2 4.43143 5.74083   1
 -18   0  -2-9.00852 12.4099   1
   0 -18   2-3.30417 13.9628   1
   0 -18  -2-6.52308 14.0762   1
  18   0   4 1914.58 89.7347   1
   0 -18  -4 2095.25 109.058   1
 -18   0   4 1979.04 73.5447   1
   0 -18   4 2075.32 87.7381   1
   0 -18  -4 1883.61 96.9388   1
 -18   0  -4 1951.72 79.2125   1
   0  18  -4 2054.52 75.9842   1
 -18   0  -6 88.9325 24.8049   1
   0  18  -6 22.1141  19.669   1
   0 -18   6 23.1427 19.4956   1
   0 -18  -6 20.3817 15.1851   1
   0 -18  -6-3.46507   26.45   1
  18   0   6 5.29078 19.6347   1
 -18   0  -6 38.9671 25.8658   1
   0  18  -8  10.498 20.9962   1
 -18   0  -8 16.6542 20.5622   1
 -18   0  -8 30.6857  38.529   1
   0 -18  -8 23.6915 32.8042   1
 -18  -1  -1 1681.97  62.422   1
  -1  18   1 1670.49 73.2276   1
  -1  18  -1 1644.69 63.8627   1
  18  -1   1 1634.91 72.2503   1
  -1 -18   1 1603.17 62.1755   1
   1  18   1 1709.46 74.2029   1
   1  18  -1 1560.26 71.7113   1
  18   1  -1 1715.45 62.6521   1
   1 -18  -1 1686.47 69.6324   1
  18   1   1 1558.54 66.7355   1
  -1 -18   1 1671.35 63.5737   1
  18  -1  -1 1658.66 63.7062   1
   1 -18   1 1653.36 65.4173   1
   1 -18   1 1634.93 67.1795   1
   1 -18  -1 1588.47 65.3428   1
  -1 -18  -1 1601.31 88.3338   1
  -1 -18  -1 1678.34 71.2898   1
   1 -18  -3 1036.61 43.8408   1
  18   1   3 1029.70 48.9398   1
  -1 -18  -3 961.291 46.6037   1
 -18   1   3 1015.63 41.6091   1
  -1 -18   3 1009.52 44.9887   1
 -18   1  -3 1036.43 45.3551   1
  18  -1   3 1060.32 52.4377   1
   1  18  -3 982.183 47.8125   1
  -1 -18  -3 1019.08 42.5446   1
   1 -18   3 1003.28 47.5365   1
 -18  -1  -3 1020.92 46.6533   1
  -1  18  -3 1050.95 46.6264   1
   1 -18  -3 1051.80 53.1081   1
  -1 -18   5 507.035 33.0951   1
 -18   1  -5 496.276 34.8895   1
  18  -1   5 489.558 33.6519   1
  -1 -18  -5 507.713 31.6895   1
 -18   1  -5 571.387 27.8809   1
  -1 -18  -5 485.344 34.4872   1
   1  18  -5  490.55 28.4778   1
  18   1   5 531.525 35.3014   1
   1 -18   5 524.841 33.3021   1
 -18  -1  -5 561.788 32.1192   1
  -1  18  -5 555.593 32.1293   1
   1 -18  -5 540.303 41.1669   1
   1 -18  -5 492.619 35.5801   1
   1  18  -7 131.272  23.531   1
  -1 -18  -7  86.464 32.8164   1
  -1 -18  -7 93.9864 18.1197   1
  18  -1   7  81.655 24.4347   1
  -1 -18   7 88.5144 23.2154   1
 -18   1  -7 66.7192 23.0871   1
 -18   1  -7 105.334 21.3256   1
  18   1   7 70.0345 24.0994   1
 -18  -1  -7 115.239 34.6699   1
 -18  -1  -7 75.7872 22.2863   1
  -1  18  -7 49.9995 21.6935   1
   1 -18  -7 76.1438 15.1346   1
   1 -18  -7 78.2086 24.6139   1
  -1 -18  -9-10.4174 23.0516   1
   1 -18  -9-8.40922 21.5277   1
  -2 -18   0 1141.80 45.2966   1
  -2 -18   0 1100.57 49.4926   1
  -2  18   0 1134.10 51.9491   1
  18  -2   0 1144.43 46.3253   1
   2  18   0 1159.11 51.5353   1
  18   2   0 1159.31 47.8289   1
   2 -18   0 1183.55 49.1521   1
   2 -18   0 1205.91 51.3486   1
  -2 -18  -2 484.491 28.2518   1
  -2 -18   2 517.486 27.6751   1
  18  -2   2  462.25 24.5362   1
   2  18  -2 465.509 29.8141   1
  -2 -18   2 487.467 20.6954   1
 -18   2  -2 453.252 23.7209   1
  18   2   2 447.451 24.0916   1
   2 -18   2 595.381 30.4267   1
   2 -18   2 499.445 20.3773   1
 -18  -2  -2 472.743 26.0397   1
  18   2  -2  415.28 23.1901   1
  -2  18  -2 426.912 27.8179   1
   2 -18  -2 502.518 29.9146   1
   2 -18  -2 566.629 28.3075   1
 -18   2   2 476.706 25.8905   1
  -2 -18  -2  497.08 27.1245   1
  -2  18   2 485.918 28.1117   1
 -18   2   4  92.635 7.95658   1
   2 -18  -4 104.975 17.4001   1
  18  -2   4 68.0983 15.5395   1
  -2 -18  -4   93.91 19.2127   1
   2  18  -4 83.6316 14.4899   1
  -2 -18   4 87.5213 18.0669   1
  -2 -18  -4 96.3559 21.2744   1
 -18   2  -4 72.8086 15.2357   1
 -18   2  -4 83.5106 22.8117   1
  18   2   4 75.1232 17.6584   1
 -18  -2   4  60.602 8.00091   1
   2 -18   4 128.004 19.9593   1
 -18  -2  -4 79.8627  34.498   1
  -2  18  -4 84.9873 26.0059   1
   2 -18  -4 95.2852 15.7378   1
  -2 -18  -6 28.6053 17.2274   1
  -2 -18  -6 3.87281 26.4263   1
   2  18  -6  20.511 19.0539   1
  18  -2   6-14.8023 17.7398   1
 -18   2  -6 16.9664 23.1574   1
 -18   2  -6 22.0366 16.2725   1
  18   2   6 -4.8508 20.4427   1
   2 -18   6 21.4179 21.5344   1
 -18  -2  -6-3.59842 17.8974   1
   2 -18  -6  7.4139 19.1092   1
  -2 -18   6-18.3878  18.729   1
  -2  18  -6 36.6509 42.6063   1
   2 -18  -6 -18.287 27.1994   1
 -18   2  -8-14.9183 30.7343   1
 -18   2  -8 11.1443 18.3883   1
  -2 -18  -8 50.7486 35.0671   1
 -18  -2  -8-2.21898 25.1095   1
 -18  -2  -8-13.6048  22.297   1
  -2  18  -8-15.2632 22.1828   1
   2 -18  -8 22.3039 24.4557   1
  18   3  -1 3312.69 124.396   1
   3  18   1 3392.82 147.335   1
  18  -3  -1 3518.01 117.947   1
  18  -3   1 3345.22 108.699   1
 -18   3   1 3500.52 128.393   1
   3  18  -1 3387.94 135.858   1
  -3 -18   1 3531.65  126.00   1
  -3 -18   1 3374.54 131.397   1
   3  18  -1 3442.74 131.945   1
  -3 -18  -1 3439.25 132.043   1
  -3 -18  -1 3337.20 119.047   1
  18   3   1 3538.68 119.454   1
   3 -18   1 3378.13 142.118   1
   3 -18   1 3455.53 164.364   1
 -18  -3  -1 3591.41  112.72   1
  -3  18  -1 3414.59 125.705   1
   3 -18  -1 3399.43 132.088   1
   3 -18  -1 3489.76 134.464   1
  -3  18   1 3638.27 165.181   1
  18  -3   3 2226.98 80.3225   1
   3  18  -3 2098.53  86.978   1
   3  18  -3 2145.07 92.7388   1
  -3 -18  -3 2186.37 88.0184   1
  -3 -18  -3 2177.23 94.4152   1
 -18   3  -3 2249.60 95.2086   1
 -18   3   3 2142.36 85.4478   1
  -3  18  -3 2155.10 90.7164   1
  -3 -18   3 2213.61 84.2124   1
 -18   3  -3 2140.19 81.9663   1
  18   3   3 2104.77 98.5301   1
   3 -18   3 2202.49 90.9518   1
 -18  -3  -3 2056.13  94.367   1
  18   3  -3 2066.37 81.8772   1
   3 -18  -3 2136.29 92.2489   1
   3 -18  -3 2193.07 91.3868   1
  -3 -18  -5 879.527 41.0073   1
  -3 -18  -5 839.351 49.6697   1
   3 -18  -5 792.979 47.6712   1
   3  18  -5 815.796 40.5954   1
  -3 -18   5  744.38 41.7841   1
 -18   3  -5 773.112 48.4177   1
 -18   3  -5 793.778 40.4357   1
  18  -3   5 768.912 48.3924   1
  18   3   5 796.556 41.9082   1
   3 -18   5 784.148 44.2402   1
 -18  -3  -5 782.683 41.9358   1
  -3  18  -5  744.93 41.8484   1
   3 -18  -5 807.616 48.8159   1
   3 -18  -7 19.6486 13.1348   1
  -3 -18  -7 180.585 24.9498   1
  -3 -18   7 187.284 26.4845   1
  -3 -18  -7 209.591 36.2565   1
  18  -3   7 150.275 24.2266   1
 -18   3  -7  192.41 21.5859   1
 -18   3  -7 205.153 27.7085   1
   3  18  -7  158.89 25.4744   1
  18   3   7  188.76  29.706   1
 -18  -3  -7 134.905  33.057   1
 -18  -3  -7 221.645 25.4766   1
   3 -18  -7 150.144  36.833   1
  -3  18  -7 194.364 21.4967   1
  -3 -18  -9-15.7653  28.269   1
  -4 -18   0 2913.63 118.756   1
 -18   4   0 2929.34 114.166   1
  -4 -18   0 3064.96 108.205   1
  18  -4   0 2986.16  93.869   1
   4  18   0 2974.63 114.386   1
  18   4   0 3108.75 114.639   1
 -18  -4   0 2950.01 102.212   1
   4 -18   0 3028.88 130.948   1
   4 -18   0 3063.05 125.842   1
  -4  18   0 3036.31 117.128   1
 -18   4   2 400.728 23.5701   1
  -4 -18   2 415.062 24.7018   1
  -4 -18  -2 426.349 25.5481   1
  -4  18   2  369.41 21.4491   1
   4 -18   2 354.261 25.3046   1
   4  18  -2 428.536 28.5483   1
  18  -4   2 385.097  20.021   1
 -18   4  -2 374.339 25.6519   1
  -4 -18  -2 396.997 25.9353   1
   4  18  -2 352.012 23.0359   1
  18   4   2 418.702 25.4636   1
  18   4  -2 370.842  22.284   1
  -4  18  -2  399.00  24.025   1
   4 -18  -2 417.923 25.0656   1
   4 -18   2 390.074 17.5839   1
 -18  -4  -2 357.149 27.1539   1
   4 -18  -2 432.742 26.8993   1
 -18   4  -4 1067.21 54.5233   1
   4  18  -4 1059.16 48.8324   1
  -4 -18   4 1023.97 52.5069   1
 -18   4  -4 1168.65 49.3672   1
   4 -18  -4 1169.95 56.8861   1
  -4  18  -4 1070.19 48.8717   1
  18   4  -4 1105.34   48.27   1
   4  18  -4 1038.05 42.7244   1
  -4 -18  -4 1044.64 52.7102   1
 -18   4   4 1069.58 50.4122   1
  18  -4   4 1094.14 48.7317   1
  -4 -18  -4 1088.16 52.2599   1
   4 -18   4 1101.98 52.9899   1
  18   4   4 1118.38 52.4763   1
 -18  -4  -4 1104.03 45.6209   1
 -18  -4   4 1073.15 48.1569   1
   4 -18  -4 1175.27 63.2676   1
 -18   4  -6 11.1918 17.6666   1
   4 -18   6 19.5983 15.7025   1
  -4 -18  -6 10.8463 19.0855   1
   4  18  -6 17.1701  18.224   1
  -4 -18  -6 3.47346 27.5636   1
  -4 -18   6 8.27008 16.7638   1
  18  -4   6 5.51691 16.6682   1
 -18   4  -6 29.9418 34.8197   1
  18   4   6    0.00 23.0007   1
 -18  -4  -6 21.4008 20.2447   1
   4 -18  -6-17.7869 15.2912   1
  -4  18  -6 7.30574 21.8129   1
   4 -18  -6 20.8485 20.5055   1
   4 -18  -8 77.0123  28.272   1
  -4 -18  -8 9.04959 30.0927   1
 -18   4  -8-3.48898 28.3621   1
 -18  -4  -8  3.7185 28.1212   1
  -4  18  -8 85.4628 27.2627   1
 -18  -4  -8  61.452 26.3549   1
   5 -18  -1-1.51889 12.7354   1
   5  18   1 19.2854 13.6761   1
 -18   5  -1 21.4448 11.1293   1
  -5  18   1 39.5506 21.5939   1
 -18  -5  -1 7.94884 13.0325   1
  -5 -18   1 7.44312 8.65032   1
   5  18  -1-0.97349 14.8187   1
  -5 -18   1 4.67616 13.8207   1
  -5 -18  -1  29.453 15.9335   1
  18  -5   1 3.45578 10.9278   1
 -18   5   1 22.3587 12.5357   1
  -5 -18  -1 22.1903  12.619   1
   5  18  -1  11.752 10.1072   1
  18   5   1 2.81089 13.3518   1
   5 -18   1 6.62042  14.565   1
   5 -18   1 20.4537 8.39612   1
  -5  18  -1 5.95703 10.0654   1
  18   5  -1 19.1203 10.4046   1
   5 -18  -1 44.3704  13.988   1
   5  18  -3 13.1815 7.74785   1
 -18   5  -3 5.22088 13.2263   1
   5  18  -3 9.43276  14.883   1
  -5 -18   3 21.2282  10.509   1
  18  -5   3 7.85969  8.2682   1
  -5 -18  -3 5.11322 16.2984   1
  -5 -18  -3 11.7846 12.4521   1
 -18   5   3 7.06587 10.0011   1
  18   5   3 11.8873 17.5009   1
   5 -18   3 9.58309 16.7149   1
  18   5  -3 17.4166 10.8046   1
   5 -18  -3-0.20944 12.2519   1
   5 -18  -3  15.774 17.0598   1
 -18  -5  -3 9.95425  14.885   1
  -5  18  -3 15.2319 17.1232   1
  -5  18  -5 18.5644 20.0333   1
   5 -18  -5 22.4314 24.3977   1
 -18   5  -5 18.0963 23.3322   1
 -18  -5  -5 1.06068 17.9351   1
 -18   5  -5 27.0612 13.7628   1
   5  18  -5 21.5901 16.9793   1
  -5 -18   5-0.10907 15.7063   1
  -5 -18  -5 90.0267 200.898   1
  18  -5   5 15.8585 13.1405   1
  -5 -18  -5 0.63406 18.1763   1
  18   5   5 7.01306 20.4548   1
 -18  -5   5 0.20742  5.2893   1
   5 -18   5 3.65839 20.4641   1
  18   5  -5-6.64158  18.241   1
   5 -18  -5 1.67102 12.4282   1
  -5 -18   7 8.53429 18.7986   1
  18   5  -7-13.8245 24.0264   1
  -5  18  -7 11.5713 24.7066   1
  -5 -18  -7 56.9275 24.8692   1
  18  -5   7 5.52293 18.1297   1
 -18   5  -7-10.0919 21.7715   1
   5  18  -7 5.56183 22.3523   1
 -18   5  -7 7.44543  14.984   1
  -5 -18  -7 3.95509 20.9204   1
  18   5   7-2.48399 19.0439   1
 -18  -5  -7 40.2684 23.1898   1
   5 -18  -7 15.2906  23.695   1
   6  18   0 5675.56 222.892   1
  18  -6   0 5756.59 187.196   1
  -6 -18   0 5622.44 194.707   1
 -18   6   0 5764.94 242.603   1
  -6 -18   0 5677.54 204.418   1
   6 -18   0 5548.78 246.667   1
 -18  -6   0 5757.26 200.603   1
  18   6   0 5606.38 239.778   1
  -6  18   0 6007.97 213.914   1
   6 -18   0 5808.90 266.127   1
  -6  18  -2 428.187 27.8092   1
   6 -18  -2 457.855 25.2503   1
  18   6  -2 429.569 24.3832   1
   6 -18  -2 401.019 28.2436   1
 -18  -6  -2 444.841 28.0563   1
   6  18  -2 394.548 27.0285   1
  18  -6   2  439.45 23.3905   1
 -18   6  -2  482.57 30.1651   1
  -6 -18   2 391.394 25.7221   1
  -6  18   2 460.855 26.6814   1
 -18   6   2 459.597  22.938   1
   6  18   2 412.076 25.9998   1
  -6 -18  -2 440.805 27.4476   1
  -6 -18   2 406.957 19.0446   1
  -6 -18  -2 414.311  24.534   1
   6  18  -2 426.833 27.0676   1
   6 -18   2 448.557 19.3398   1
   6 -18   2 415.296 28.3255   1
  18   6   2 411.202 27.6464   1
  -6 -18   4 1974.62 74.9521   1
 -18   6   4 2000.52 76.5497   1
   6  18  -4 1896.75 85.1715   1
   6  18  -4 2016.84 89.9826   1
 -18   6  -4 2080.97 88.8462   1
  18  -6   4 2008.25 77.4414   1
  -6 -18  -4 1994.45 90.5642   1
  -6 -18  -4 2013.85 77.8841   1
  18   6   4 1867.98 83.4091   1
 -18  -6   4 1970.27 101.547   1
 -18  -6  -4 2028.39 82.2828   1
  18   6  -4 1912.25 70.6642   1
  -6  18  -4 2049.81 85.7216   1
   6 -18  -4 2032.30 95.5322   1
   6 -18  -4 1920.95  102.85   1
   6 -18   4 2008.06 84.8051   1
  -6 -18   6-17.1364 16.5805   1
 -18   6  -6 12.4877  13.598   1
  -6 -18  -6 40.4747 28.1815   1
 -18   6  -6-28.0943 24.8494   1
  18  -6   6 9.61684 18.9993   1
  -6 -18  -6 25.5547   21.89   1
   6  18  -6 11.7544 17.0494   1
 -18  -6  -6-5.54507 20.9157   1
   6 -18  -6 21.8675 28.6944   1
   6 -18   6 3.36303 24.0051   1
  18   6   6 14.4315 24.9597   1
  18   6  -6-11.8228 14.5442   1
   6 -18  -6 14.7635 11.7903   1
  -6  18  -6 2.43735 23.4197   1
 -18   6  -8 111.428 21.8894   1
  -6 -18  -8 110.538 29.1647   1
 -18  -6  -8 98.2187 28.6415   1
 -18  -6  -8 65.4025 28.8056   1
  -6  18  -8 102.698   25.48   1
   6 -18  -8 114.851 29.7628   1
 -18   7  -1 5235.81 187.295   1
 -18   7   1 5153.42 210.081   1
  -7 -18   1 5224.43 179.202   1
  -7 -18  -1 5471.80 183.411   1
   7  18   1 5305.85 221.994   1
  -7 -18   1 5150.85 185.078   1
  -7 -18  -1 5169.87 217.474   1
   7  18  -1 5450.29 246.318   1
  18  -7   1 5288.14 166.671   1
  -7  18   1 5221.16 207.997   1
 -18  -7  -1 5221.33 193.276   1
   7 -18   1 5113.95 215.562   1
  18   7  -1 5128.70 212.743   1
   7 -18  -1 5204.52 207.593   1
   7 -18   1 5231.77  234.68   1
  18   7   1 5346.77 200.258   1
  -7  18  -1 5438.58 192.959   1
  18  -7   3 2185.37 81.3411   1
 -18   7   3 2194.01 90.8792   1
   7  18  -3 2119.84 84.9082   1
  -7 -18   3 2265.49 84.9935   1
   7  18  -3 2099.59 84.1411   1
  -7 -18  -3 2076.16 102.245   1
   7  18   3 2116.00 107.575   1
  -7 -18  -3 2026.51 82.1088   1
 -18   7  -3 2106.04 117.605   1
  -7  18  -3 2148.16 83.6322   1
  -7  18   3 2094.48  86.826   1
 -18  -7  -3 1989.75  96.795   1
   7 -18  -3 2154.91 82.5294   1
  18   7   3 2155.89 82.6192   1
   7 -18   3 2200.48 85.6661   1
  18   7  -3 2056.59 87.1779   1
   7 -18  -3 2063.34 109.553   1
   7 -18  -5 782.799 49.8511   1
   7  18  -5 882.287 52.0824   1
 -18   7  -5 812.272 47.4538   1
  18  -7   5 848.819 40.6475   1
   7  18  -5  842.85 33.6932   1
  -7 -18  -5  900.37 49.9554   1
  -7 -18   5  939.03  45.467   1
  -7 -18  -5 884.551 50.8196   1
 -18  -7  -5 917.168 40.0272   1
   7 -18   5 904.769 53.3773   1
  -7  18  -5 890.923 45.2019   1
  18   7  -5 960.811 41.3077   1
   7 -18  -5 802.435 49.3541   1
  18   7   5  874.52 47.1304   1
 -18  -7   5  858.19 39.8076   1
 -18   7  -7  102.27 18.8305   1
  -7 -18  -7 38.1395 22.5723   1
  -7 -18  -7 102.117 25.5957   1
 -18   7  -7 75.2183 32.2115   1
  -7 -18   7 99.1804 19.5302   1
  18  -7   7 80.7964 18.0537   1
   7 -18  -7 99.7655 27.5152   1
 -18  -7  -7 130.768 26.8234   1
  18   7  -7 46.3961 25.2238   1
  -7  18  -7 119.797 22.6725   1
  -8 -18   0 4295.28 166.621   1
   8  18   0 4591.64 186.747   1
  -8 -18   0 4289.41 165.623   1
  18  -8   0 4313.97 156.923   1
 -18   8   0 4615.53 173.743   1
   8 -18   0 4310.87 187.387   1
 -18  -8   0 4201.52  144.23   1
  18   8   0 4371.69 176.051   1
  -8  18   0 4291.47 155.582   1
  18  -8   2 2467.51 109.005   1
  -8 -18  -2 2445.34 92.7629   1
   8  18  -2 2544.23 95.7423   1
  -8 -18  -2 2485.69  92.504   1
 -18   8  -2 2468.84  98.332   1
  -8 -18   2 2385.49  80.908   1
 -18   8   2 2386.23 94.0324   1
  -8 -18   2 2354.38 88.8164   1
   8  18   2 2318.33 121.825   1
   8 -18   2 2296.63 98.4591   1
  -8  18   2 2391.80 88.9672   1
   8 -18   2 2530.40 104.177   1
 -18  -8  -2 2566.02 91.6957   1
  18   8   2 2468.32  104.77   1
  18   8  -2 2375.02 99.1436   1
  -8  18  -2 2473.06 94.2723   1
   8 -18  -2 2535.47 98.2323   1
  -8 -18  -4 1475.46 63.5904   1
   8  18  -4 1505.66 61.5676   1
 -18   8  -4 1449.49 68.4096   1
  18  -8   4 1600.42 68.0181   1
  -8 -18  -4 1470.81 60.8903   1
 -18   8   4 1572.94 68.0233   1
   8  18   4 1560.18 71.8314   1
  -8 -18   4 1489.07 62.4738   1
  18   8   4 1521.14 75.6938   1
   8 -18  -4 1607.09  72.798   1
 -18  -8   4 1592.95 62.1174   1
 -18  -8  -4 1505.10  82.056   1
  18   8  -4 1561.01 61.9182   1
   8 -18  -4 1460.85 84.0473   1
   8 -18   4 1634.43 82.0616   1
  -8  18  -4 1534.05 63.3007   1
 -18   8  -6 376.169 37.0072   1
   8  18  -6 357.022 16.9499   1
  -8 -18  -6 360.408 34.1329   1
  18  -8   6 344.448 30.3778   1
  -8 -18   6 372.101 29.5625   1
  -8 -18  -6 382.343 37.1755   1
  18   8   6 315.709 36.2325   1
  18   8  -6 384.532  29.082   1
 -18  -8  -6 427.306 32.8232   1
   8 -18  -6  374.11 39.0457   1
   8 -18  -6  393.02 23.8049   1
  -8  18  -6 439.623 34.7175   1
 -18   8  -8 26.9279 23.0203   1
  -8 -18  -8 38.4093 60.0219   1
 -18  -8  -8 50.2726 29.6309   1
  -8  18  -8 55.1655 25.7064   1
   8 -18  -8 7.45823   22.26   1
  18  -9   1 780.507 29.8461   1
 -18   9   1  738.53 33.9983   1
  -9 -18   1 764.689 37.5084   1
  -9 -18   1 730.415 34.8588   1
   9  18   1 707.347 41.9077   1
 -18   9  -1 772.223 41.3853   1
   9  18  -1 693.689 35.1232   1
  -9 -18  -1 698.365 39.1408   1
  -9 -18  -1 761.223 37.1938   1
 -18  -9   1 735.056 37.4193   1
   9 -18  -1 745.093 37.4651   1
  18   9   1 774.663 38.9211   1
  -9  18  -1  795.11 39.2872   1
   9 -18   1 796.232 42.0278   1
  -9  18   1 767.072 37.6102   1
 -18  -9  -1 783.008 33.4957   1
  18   9  -1 759.641 33.5142   1
 -18  -9  -3  248.48 23.4037   1
  18  -9   3 282.283 19.3796   1
 -18   9   3 251.639 17.3025   1
  -9 -18   3 225.659 21.5211   1
   9  18   3 243.902 23.3644   1
 -18   9  -3 258.499 26.6783   1
   9  18  -3 243.687 18.2055   1
  -9 -18  -3 245.747 25.4171   1
  -9 -18  -3 230.666 24.8233   1
   9 -18   3 242.517 22.1763   1
  18   9  -3 228.552   21.39   1
 -18  -9   3 240.765 19.4621   1
  -9  18  -3 261.257 25.2097   1
   9 -18  -3 236.457 20.1662   1
  18   9   3 213.085 24.4343   1
   9 -18   3 271.917 13.8151   1
   9 -18   3 238.395  11.123   1
  -9  18   3  255.63 20.7781   1
  -9  18  -5 105.882 24.6651   1
 -18   9  -5 119.119 27.9657   1
  18  -9   5 111.008  14.293   1
   9  18  -5 117.178 11.9443   1
  -9 -18   5 115.634  19.043   1
  -9 -18  -5 115.162 26.3681   1
  -9 -18  -5 89.4793 24.0647   1
 -18  -9  -5 117.784 19.9535   1
   9 -18  -5 146.665 29.6064   1
  18   9   5 149.988 28.1261   1
  18   9  -5 123.653 21.5769   1
   9 -18  -5 108.014 15.6733   1
 -18  -9   5  105.79 12.6004   1
   9 -18   5 92.7393 19.5236   1
  -9 -18   7 22.8789 17.3574   1
 -18   9  -7-14.5576 32.2035   1
  -9 -18  -7 10.3961 16.0669   1
  -9 -18  -7 11.9829 30.8589   1
 -18  -9  -7-7.61542 26.4588   1
  18   9  -7 14.8294 20.8365   1
   9 -18  -7 454.565  377.45   1
  -9  18  -7 11.1058 27.4503   1
 -18  10   0 227.169  21.242   1
 -10 -18   0 161.874 20.0434   1
 -10 -18   0 185.965 18.0799   1
  10  18   0 192.488 19.6714   1
 -10  18   0 207.245 17.9908   1
 -18 -10   0 159.049 18.8775   1
  18  10   0 190.138 54.2712   1
  10 -18   0  214.74 21.5106   1
  18 -10   2 3233.82 106.835   1
 -18  10   2 3210.38 117.787   1
 -10 -18   2 3288.80 120.286   1
 -10 -18   2 3223.62 132.621   1
  10  18   2 3111.11 144.487   1
 -18  10  -2 3222.68 133.734   1
  10  18  -2 3185.83 145.842   1
 -10 -18  -2 3242.67  129.00   1
 -10 -18  -2 3348.62 136.949   1
 -10  18   2 3343.14 132.866   1
 -10  18  -2 3320.34  145.11   1
  10 -18   2 3130.30 133.373   1
  18  10  -2 3417.28 116.828   1
  10 -18  -2 3358.89 124.824   1
  18  10   2 3299.76 131.629   1
 -18 -10  -2 3125.99 122.318   1
  18 -10   4 115.133 14.3353   1
 -18  10   4 134.247 11.1611   1
 -10 -18   4 110.103 19.2442   1
  10  18   4 104.633 24.0415   1
 -18  10  -4 138.918 26.1105   1
  10  18  -4 157.113 14.5433   1
 -10 -18  -4 159.911 26.6481   1
 -10 -18  -4 202.239 27.0018   1
  10 -18  -4 102.265 18.3128   1
  10 -18   4 151.005 23.2994   1
  18  10  -4 128.405   21.12   1
 -10  18  -4 79.8861 23.5412   1
  18  10   4 123.334 20.7684   1
 -18 -10  -4 168.904 30.2145   1
 -18 -10   4 110.423 13.4718   1
  10 -18  -6 258.075   19.98   1
  18 -10   6 305.355  21.768   1
 -10 -18   6 269.876 24.5879   1
 -18  10  -6 301.082 35.4585   1
  10  18  -6 281.833 17.8873   1
 -10 -18  -6 231.175 31.3204   1
 -10 -18  -6 269.835 28.1809   1
 -10  18  -6 218.209 30.8316   1
  18  10  -6 299.683 26.1252   1
 -18 -10  -6 247.962 25.8594   1
 -18 -10   6 280.034 17.8625   1
  10 -18  -6 325.819 32.9539   1
 -18  10  -8 17.4824  21.175   1
 -10 -18  -8 21.3793 25.8643   1
  10 -18  -8-7.31061 17.8705   1
 -10  18  -8  2.4865 24.2434   1
 -18 -10  -8-15.8924 28.4701   1
  18 -11   1 2944.17 112.423   1
 -18  11   1 2923.97 116.654   1
 -11 -18   1 2649.42 138.224   1
 -11 -18   1 2825.92 133.227   1
  11  18   1 2869.93 155.729   1
 -18  11  -1 2907.52 122.416   1
  11  18  -1 3030.88 109.775   1
 -11 -18  -1 2870.94 120.245   1
 -11 -18  -1 2883.71 111.047   1
  18  11   1 2858.14 119.351   1
  11 -18   1 2849.64 132.179   1
 -18 -11   1 2962.48 117.788   1
 -18 -11  -1 2826.58 114.255   1
  18  11  -1 2852.80 115.493   1
 -11  18  -1 2907.41 109.189   1
 -11  18   1 2804.17 109.544   1
  11 -18  -1 3064.04 124.905   1
  18 -11   3 1961.46 75.6464   1
 -18  11   3 1851.10 82.5732   1
 -11 -18   3 1837.62 78.6397   1
  11  18   3 1859.21 91.8282   1
 -18  11  -3 2017.00   79.34   1
  11  18  -3 1900.65  90.933   1
 -11 -18  -3 2014.16 80.7463   1
 -11 -18  -3 1759.27 92.3956   1
  18  11  -3 1762.22 84.8031   1
 -11  18  -3 1830.43 80.4847   1
  11 -18  -3 1771.97  76.692   1
  18  11   3 1901.87 96.8683   1
 -18 -11   3 1835.92 71.5493   1
 -18 -11  -3 2009.96 81.3614   1
  11 -18   3 1824.77 81.3712   1
  11 -18   3 1858.81 73.0979   1
 -11  18   3 1800.76 80.4642   1
  18 -11   5 431.967   24.74   1
 -11 -18   5 442.199 28.9207   1
  11  18   5 404.959 39.7639   1
 -18  11  -5 370.391 38.1406   1
  11  18  -5 462.082 24.3862   1
 -11 -18  -5 452.135 31.3323   1
 -11  18  -5 470.282 35.4759   1
  11 -18  -5 484.038  25.323   1
  18  11   5 412.805 37.6359   1
 -18 -11  -5 418.882 33.1296   1
  18  11  -5 393.175 24.7261   1
 -18 -11   5 440.203 23.7463   1
 -11 -18   7 132.432 21.4255   1
 -18  11  -7 121.551 34.4048   1
 -11 -18  -7 53.1805 19.4698   1
 -11 -18  -7 169.279 34.5246   1
 -18 -11  -7 86.7687 31.5251   1
 -11  18  -7 92.0566  23.131   1
  11 -18  -7 162.955  39.149   1
 -18  12   0 9182.71 315.951   1
 -12 -18   0 8870.26  318.33   1
 -12 -18   0 8748.08 315.978   1
  12  18   0 8812.77  374.12   1
 -12  18   0 8628.09 336.621   1
 -18 -12   0 8571.61 329.142   1
  12 -18   0 8574.80  353.69   1
  18  12   0 8384.68  427.16   1
  18 -12   2 3286.63 118.188   1
 -18  12   2 3117.53 124.555   1
 -12 -18   2 3013.65 115.154   1
 -12 -18   2 3021.68  124.49   1
  12  18   2 3116.35 156.954   1
 -18  12  -2 3090.72 144.754   1
  12  18  -2 3122.74 132.034   1
 -12 -18  -2 3195.85 145.441   1
 -12 -18  -2 2920.36 118.932   1
  18  12   2 3304.33 127.027   1
  18  12  -2 3118.81 147.556   1
 -18 -12   2 3122.22  139.33   1
 -12  18  -2 3178.80  125.69   1
  12 -18  -2 3156.47 131.417   1
 -12  18   2 3162.54 118.602   1
 -18 -12  -2 3052.01 107.395   1
  12 -18   2 3105.57 137.715   1
  18  12  -4 2302.74  119.84   1
  18 -12   4 2345.03 98.6512   1
 -18  12   4 2356.72  95.921   1
 -12 -18   4 2305.56 102.803   1
  12  18   4 2295.74 130.445   1
 -18  12  -4 2388.13 103.998   1
  12  18  -4 2398.34 93.9864   1
 -12 -18  -4 2560.04 140.978   1
 -12  18   4 2250.34 98.5584   1
  12 -18  -4 2264.97  106.74   1
 -12  18  -4 2388.11 94.8828   1
  18  12   4 2276.15 104.464   1
 -18 -12  -4 2433.51 110.516   1
 -18 -12   4 2323.31 94.3946   1
  12 -18   4 2410.56 104.677   1
  18 -12   6 424.022 24.3453   1
 -12 -18   6 466.567 30.7562   1
 -18  12  -6  430.69 42.9011   1
 -12 -18  -6 824.312 239.624   1
 -12  18  -6 470.104  38.042   1
  18  12  -6  358.85 29.4964   1
  12 -18  -6 407.054 23.7601   1
  12 -18  -6 489.749 46.4973   1
 -18 -12  -6 395.227 31.3234   1
 -18 -12   6 407.394 26.3651   1
 -12 -18  -8 54.7081 36.4399   1
 -18 -12  -8 20.0682 32.1687   1
  12 -18  -8 4.97525 17.0581   1
 -18 -13   1 212.059 19.1378   1
  18 -13   1 192.566 17.2442   1
 -18  13   1 202.008 18.2588   1
 -13 -18   1 181.497 21.8812   1
 -13 -18   1 232.232 16.0311   1
  13  18   1 222.125 23.5182   1
 -18  13  -1 224.547 27.1089   1
  13  18  -1 219.313 20.7008   1
 -13 -18  -1  217.77 20.2595   1
 -13 -18  -1 217.627 26.9072   1
 -18 -13  -1 269.601 22.0522   1
 -13  18   1 185.502 17.4126   1
  13 -18   1 187.764 23.8689   1
  13 -18  -1 219.734 22.8385   1
 -13  18  -1 230.915 20.2331   1
  18  13   1 239.937 25.0071   1
  18  13  -1 235.329 21.1414   1
  18 -13   3 50.1134 13.0274   1
 -18  13   3 41.1502 12.1621   1
 -13 -18   3 82.7519 18.2492   1
  13  18   3 19.8121  16.511   1
 -18  13  -3 62.4575 17.7571   1
  13  18  -3 70.2039  14.177   1
 -13 -18  -3 61.8533 15.5206   1
 -18 -13   3 60.0106 15.6857   1
  13 -18   3 41.4075 7.73428   1
  13 -18  -3  62.827 16.0269   1
  13 -18   3 68.6492 17.8704   1
  18  13   3  63.871 17.2819   1
  18  13  -3 40.2305 16.7243   1
 -13  18  -3 63.3771 16.5037   1
 -13  18   3 78.5269 15.5097   1
 -18 -13  -3 27.3306 14.1045   1
  18 -13   5 5.98377 11.2902   1
 -13 -18   5 1.80306 15.0609   1
 -18  13  -5 35.2037  26.648   1
  13  18  -5 23.3207 12.7026   1
 -13 -18  -5 18.8204 24.2278   1
 -18 -13   5 13.7688 10.9314   1
  18  13  -5 18.5357 17.5708   1
 -18 -13  -5 20.1186 28.6005   1
 -13  18  -5 28.1263 25.3146   1
  13 -18  -5 17.7825  12.426   1
  18  13   5-2.47772 19.5858   1
 -18  13  -7 18.2678 41.7553   1
 -13 -18  -7  47.569 29.7069   1
 -13  18  -7 5.67082 30.5595   1
 -18 -13  -7 29.1664  30.063   1
  13 -18  -7 18.7213 37.5601   1
 -18  14   0 288.997 23.1975   1
 -14 -18   0 256.093 24.5162   1
 -14 -18   0 247.292 18.0703   1
  14  18   0 217.153 24.5338   1
 -14  18   0 226.538  24.911   1
  18  14   0 231.131 23.9007   1
 -18 -14   0 287.856 22.3116   1
  14 -18   0 298.601 25.6827   1
  18 -14   2 1576.63 57.4694   1
 -18  14   2 1586.94 64.1009   1
 -14 -18   2 1579.31   88.79   1
 -14 -18   2 1639.57 65.2092   1
  14  18   2 1633.17 90.9599   1
 -18  14  -2 1579.81 73.5217   1
  14  18  -2 1622.04 66.9792   1
 -14 -18  -2 1546.17 73.7246   1
  14 -18   2 1612.53  58.561   1
 -18 -14  -2 1690.13 72.8157   1
  18  14   2 1477.93 69.1299   1
 -18 -14   2 1651.97 74.7502   1
 -14  18  -2 1483.12 68.1439   1
 -14  18   2 1630.10 64.7121   1
  14 -18  -2 1568.30 72.0045   1
  18  14  -2 1512.54 63.3762   1
  14 -18   2 1479.97 78.3384   1
 -14  18   4 44.1587 13.4088   1
  18 -14   4 51.2752 12.9567   1
 -18  14   4 37.8495 11.6026   1
 -14 -18   4 23.7478 16.1882   1
  14  18   4 47.1306 19.5357   1
 -18  14  -4 59.1485 26.3537   1
  14  18  -4 22.6476 14.1559   1
 -14 -18  -4 38.1424 22.1324   1
  14 -18  -4  78.375 15.3011   1
 -14  18  -4 17.3575 23.9201   1
 -18 -14   4 33.5408 13.5637   1
  14 -18   4  47.521 6.34716   1
  18  14  -4 57.9863 17.6879   1
  18  14   4 35.3166 26.0547   1
 -18 -14  -4 80.8549 23.5695   1
  18 -14   6 157.961 13.8814   1
 -14 -18   6 177.653 19.8384   1
 -18  14  -6 213.661 35.5287   1
 -14 -18  -6  132.82 23.8744   1
 -18 -14   6 158.177 16.7094   1
  18  14  -6 131.022 21.8624   1
 -14  18  -6 196.252 32.1735   1
 -18 -14  -6 177.916 25.3354   1
 -14 -18  -8 69.3568  35.041   1
 -18 -14  -8-8.94991 31.1259   1
  14 -18  -8 9.34415 15.3013   1
  18 -15   1 2101.53 81.2579   1
 -18  15   1 2011.02 85.8976   1
 -15 -18   1 2018.93 92.6686   1
 -15 -18   1 3070.98 1083.31   1
  15  18   1 1987.55 90.5538   1
 -18  15  -1 2073.07 89.1238   1
  15  18  -1 2035.18 93.5301   1
 -15 -18  -1 2115.47 81.6922   1
 -15 -18  -1 1974.67 79.2998   1
  18  15  -1 2053.15 86.0695   1
 -15  18   1 1941.20 93.2688   1
 -18 -15   1 2037.76 83.1853   1
  15 -18   1 2042.03  113.05   1
 -18 -15   1 2089.98 85.5952   1
 -18 -15  -1 2071.21 70.8476   1
 -15  18  -1 2091.48 96.5788   1
  15 -18  -1 2036.97 96.2442   1
  18  15   1 2047.70 88.1471   1
  18 -15   3 985.032 46.7208   1
 -18  15   3 1091.47 45.5354   1
 -15 -18   3 1008.98 45.7994   1
  15  18   3 946.568 61.6114   1
 -18  15  -3 1040.51 57.5831   1
  15  18  -3 954.109 51.3977   1
 -15 -18  -3 1025.22   48.94   1
  18  15  -3 930.203 47.4459   1
 -15  18  -3 982.524 55.9674   1
  15 -18   3 908.525 58.6672   1
  15 -18   3 1005.25 39.0225   1
 -18 -15   3 1046.64  48.263   1
 -18 -15  -3 947.211 43.4338   1
  15 -18  -3  907.69 64.3893   1
  18  15   3 1049.01 54.3161   1
 -15  18   3 965.039 46.5306   1
 -15  18  -5 343.637 31.1756   1
  18 -15   5 399.536 26.7554   1
 -15 -18   5 412.717 27.7592   1
 -18  15  -5 424.412 38.9374   1
  15  18  -5 441.867 28.2336   1
 -15 -18  -5 463.277 37.1439   1
 -18 -15  -5 498.192 38.0438   1
  15 -18  -5 429.054 31.3958   1
 -18 -15   5 408.649 25.2066   1
  18  15  -5 421.128 27.4233   1
 -18  15  -7 30.4924 36.7426   1
 -15 -18  -7 14.0463 20.6626   1
 -15  18  -7 42.5483 33.5981   1
 -18 -15  -7 75.0814 34.5286   1
  15 -18  -7 59.7747 38.7811   1
  18 -16   0 1085.86 54.0385   1
 -16 -18   0 945.658 39.5348   1
 -18  16   0 1072.84 64.8541   1
 -16 -18   0 964.313 55.3425   1
  16 -18   0 968.755 63.9352   1
  18  16   0 1106.90 51.9835   1
 -16  18   0 1060.58 52.4069   1
 -18 -16   0 1034.14  42.721   1
  16  18   0 1026.50 50.7155   1
  18 -16   2 1045.50 45.9602   1
  16  18  -2 958.662 46.7074   1
 -16 -18  -2 1132.02 49.3278   1
 -18  16   2 995.757 44.8759   1
 -18  16  -2 986.252 51.4498   1
  18 -16  -2 983.719 56.7312   1
  16  18   2 1036.72 54.6549   1
  16 -18   2 1051.63 39.7409   1
 -18 -16   2 1038.22 45.5804   1
 -16  18  -2 954.913 49.8722   1
  18  16   2 965.244  52.897   1
 -16  18   2 1017.78 51.3273   1
  16 -18   2 943.816 51.7598   1
  18  16  -2 1118.01 51.2842   1
 -18 -16  -2 1037.90  51.134   1
  16 -18  -2 1096.35  55.769   1
 -16 -18   2 1031.13  48.521   1
 -16 -18   2 1005.44 46.0067   1
  16 -18  -4 426.715 29.3861   1
 -18  16   4 452.386 24.3666   1
  16  18   4 326.254 37.7388   1
  18 -16   4 392.801 22.6138   1
  16  18  -4 377.174 27.2453   1
 -18  16  -4 447.037  33.557   1
  18  16   4 327.764 38.1731   1
 -18 -16   4 445.397 30.6563   1
  16 -18   4 413.624 21.6119   1
 -16  18   4 413.519 24.9384   1
 -18 -16  -4 386.902 33.1987   1
  18  16  -4 359.892 51.8258   1
 -16  18  -4  385.28 38.0808   1
 -16 -18  -4 398.469  30.233   1
 -16 -18   4 350.976 25.8307   1
 -16 -18   6 124.914 20.3621   1
 -18  16  -6 250.246 38.7026   1
 -16 -18  -6 179.906 25.9518   1
 -18 -16   6 197.346 22.4794   1
 -18 -16  -6 167.396 26.5613   1
 -16  18  -6 189.655 36.6669   1
 -18 -16  -8 35.9988 73.8876   1
  16 -18  -8 -1.1709 16.3927   1
  17  18   1 1582.65 81.3715   1
 -18  17  -1 1548.77 71.6848   1
 -17 -18   1 1672.09 74.3687   1
 -18  17   1 1638.87 75.6612   1
 -17 -18   1 1535.67 66.3983   1
  18  17   1 1660.69 79.8485   1
 -18 -17   1 1632.77 72.3578   1
 -18 -17   1 1525.24  61.115   1
  17 -18   1 1646.71 78.6258   1
 -17  18   1 1654.42 75.8779   1
 -18 -17  -1 1690.77 66.4391   1
  18  17  -1 1679.15 76.5486   1
 -17  18  -1 1704.61 79.4873   1
  17 -18  -1 1652.43 73.8391   1
  17  18  -1 1691.04 79.4511   1
  18 -17   1 1510.71 90.3022   1
 -17 -18  -1 1751.08 70.6069   1
  18 -17  -1 1722.62 86.1393   1
  17  18   3 952.402 56.9998   1
  17  18  -3 1108.61  57.291   1
  18 -17   3 1198.14 51.9588   1
 -18  17   3 1203.31 57.1675   1
 -17 -18  -3 1167.86 53.2752   1
  18  17   3 1078.00 66.6934   1
 -18 -17   3 1115.58 61.7079   1
  17 -18   3 1033.23 52.5179   1
 -17  18   3 1165.89 45.4167   1
 -18 -17  -3 1035.86  65.116   1
  18  17  -3 1022.37  57.879   1
 -17  18  -3 1024.60 58.2407   1
  17 -18  -3 1159.12 52.9158   1
 -18  17  -3 1049.37 57.1944   1
  18 -17  -3 1070.85  57.452   1
 -17 -18   3 1211.22  51.611   1
 -17 -18   5 466.382 28.9248   1
 -18  17  -5  552.01 52.2327   1
  17  18  -5 427.002 28.9375   1
 -17 -18  -5 510.044 40.0023   1
 -18 -17   5 515.633 35.8186   1
  17 -18   5 452.519 22.5201   1
 -18 -17  -5 519.742 44.5046   1
  18  17  -5 472.277 30.7232   1
 -17  18  -5 572.996 57.8282   1
  18 -17   5 453.163 27.9531   1
 -18 -17  -7  77.948 26.2205   1
 -17  18  -7 94.7244 43.2145   1
 -18  17  -7 124.769 71.3498   1
 -17 -18  -7 112.559 33.3212   1
  18  18   0 319.554 29.3515   1
 -18 -18   0 416.133 33.9791   1
  18 -18   0 372.874 27.1051   1
 -18  18   0 414.927 30.7375   1
 -18 -18   4   34.09 18.7569   1
  18 -18   4 12.0208 8.18718   1
 -18  18   4 32.2524 15.9229   1
 -18 -18  -4 8.97548 18.0498   1
 -18  18  -4 21.5079 20.3259   1
  18  18  -4-3.69167 17.1253   1
  19   0  -1 -2.0551 9.24794   1
  19   0   1 6.61253 8.72101   1
 -19   0  -3  2.8702 14.2584   1
  19   0   3 3.43911 20.9473   1
 -19   0  -5 7.05517 15.7814   1
  19   0   5 9.22028 18.3255   1
  19   0   7  5.7296 21.5153   1
 -19   0  -7 5.38671 22.4638   1
 -19   0  -7  65.703 34.9464   1
   1  19   0 963.951 42.0323   1
  -1 -19   0  938.76 39.2824   1
  19  -1   0 944.926 37.0572   1
   1 -19   0 961.099 43.6615   1
  -1  19   0 873.659 40.5415   1
  19   1   0 954.451  43.841   1
   1 -19   0 888.774 42.4541   1
  -1 -19   0 908.449 43.8915   1
   1 -19  -2 827.873 38.6783   1
  -1 -19   2 784.562 35.3927   1
   1 -19  -2 825.937 42.8887   1
  -1  19  -2 828.672 38.6747   1
  19  -1  -2 809.455 40.8129   1
   1  19  -2 826.572 41.9041   1
  -1 -19  -2 860.883 40.1339   1
 -19   1  -2 842.612   35.19   1
  19  -1   2 863.146 41.2652   1
  19   1   2  833.84 39.4823   1
   1 -19   2 760.856 33.4482   1
  19   1  -2 821.119 41.0728   1
 -19  -1  -2  854.30 38.6502   1
   1 -19   2  732.04 37.6102   1
  -1 -19  -2 754.117 38.6354   1
  -1 -19   2 775.762 47.4421   1
   1 -19   4 444.786 26.9911   1
  -1 -19  -4 397.035 27.7361   1
   1 -19  -4  430.44 26.7234   1
  19   1   4 399.001 27.5829   1
 -19  -1   4 420.511 19.8462   1
  -1 -19   4 401.157  28.267   1
   1 -19  -4 465.578 35.4824   1
 -19   1  -4 373.235 24.0422   1
   1  19  -4 445.209 28.4511   1
  -1 -19  -4 397.624 30.1525   1
  19  -1   4 419.848 28.9639   1
 -19  -1  -4 452.533 66.2706   1
  -1  19  -4 464.503 44.0013   1
 -19   1   4 404.531 18.3461   1
 -19  -1  -6 153.088  31.449   1
  19   1   6 133.082 20.0435   1
 -19   1  -6 208.854 32.6296   1
 -19   1  -6 138.851 20.8275   1
   1 -19  -6 137.623 31.1099   1
   1  19  -6 188.249 20.2043   1
  -1 -19   6 219.772 25.7607   1
  -1 -19  -6 133.576 24.5175   1
   1 -19  -6 180.796 20.1115   1
  19  -1   6 135.392 24.9194   1
  -1 -19  -6 168.842 21.6286   1
 -19  -1  -6 124.863 21.8067   1
   1 -19   6  188.87 25.8332   1
  -1  19  -6 102.407 19.8294   1
  -1 -19  -8-10.5367 31.7222   1
 -19   1  -8 57.1904 34.3193   1
 -19  -1  -8 15.2386 15.7965   1
   1 -19  -8 43.4261 33.5278   1
 -19   1  -8 19.1037  20.588   1
  -1  19  -8-18.3496 28.4632   1
 -19  -1  -8 8.75665 26.9524   1
  19   2   1 2909.86 98.3722   1
  -2 -19  -1 3123.62 120.914   1
  19  -2   1 2865.09  121.74   1
  -2 -19   1 3139.78 118.901   1
  -2 -19   1 2971.02 135.698   1
  19  -2  -1 3104.33 109.987   1
  -2 -19  -1 2992.19  124.12   1
  19   2  -1 3041.86 119.418   1
   2 -19  -1 3143.38 113.668   1
   2 -19   1 2990.91 130.998   1
   2 -19  -1 3068.94 114.104   1
  -2  19   1 2841.25 106.583   1
 -19  -2  -1 3021.59 106.192   1
   2  19  -1 3097.86 128.649   1
  -2  19  -1 2958.47 113.123   1
   2 -19   1 3058.20  120.31   1
  19   2  -3 2030.57   89.98   1
  -2 -19  -3 2166.60 80.1473   1
   2 -19   3 1872.46 82.6781   1
   2 -19  -3 1944.23 94.6105   1
  19  -2   3 2086.71 92.9128   1
 -19   2   3 1999.20 79.9744   1
  -2 -19   3 1849.72 77.5349   1
 -19   2  -3 1937.20 83.4614   1
   2  19  -3 1964.84 77.9283   1
  -2 -19  -3 1981.42 85.2651   1
   2 -19  -3 2004.73 91.1366   1
  19   2   3 2084.43   85.85   1
  -2  19  -3 2021.08  86.229   1
 -19  -2  -3 1963.53 81.4027   1
 -19  -2  -5 462.694 25.2555   1
   2 -19  -5 487.559 39.3695   1
  -2  19  -5 430.811 30.3642   1
  19  -2   5  442.81 29.9267   1
 -19   2  -5 439.284 40.0891   1
 -19   2  -5  475.44 27.7663   1
   2  19  -5  469.44 31.6021   1
  -2 -19  -5 478.857 32.6346   1
  -2 -19   5 417.331 32.4944   1
  19   2   5 409.617 28.7614   1
   2 -19   5 407.476 32.5477   1
   2 -19  -5  395.63 32.2793   1
  -2 -19  -5 471.872   36.28   1
 -19   2  -7  69.748 33.9162   1
   2  19  -7 83.3079 23.5436   1
  -2 -19  -7 112.641 21.3665   1
 -19  -2  -7 139.655 24.0231   1
   2 -19  -7  85.453 35.3407   1
 -19   2  -7 92.3898 20.5849   1
  19  -2   7 100.572 23.0704   1
 -19  -2  -7 162.106 34.6207   1
  -2 -19  -7 120.845 27.1456   1
   2 -19  -7 83.1728 18.2383   1
  -2 -19   7 86.4125 23.7252   1
  19   2   7 87.7697 24.4712   1
  -2  19  -7 122.119 24.6094   1
  -2 -19  -9-5.45198 21.5899   1
   2 -19  -9-24.5524 30.1846   1
  19   3   0  4.1027 13.3577   1
  -3  19   0-1.45488  14.341   1
  19  -3   0 0.09285 13.1842   1
  -3 -19   0 13.7185 14.7581   1
  -3 -19   0-4.24417 10.7737   1
   3  19   0 2.75562  8.1471   1
   3 -19   0 22.2381 10.7998   1
   3 -19   0 10.8988 10.5585   1
   3  19   0 21.4455 11.7477   1
  -3 -19  -2 247.372 21.4066   1
   3 -19   2  210.28 18.0482   1
  19  -3   2 178.675 14.7311   1
 -19   3   2 181.369 17.2942   1
  -3 -19   2 218.004 22.9025   1
  -3 -19   2 208.636 12.4918   1
   3  19  -2 207.779 20.4493   1
   3  19  -2 190.464  13.453   1
  -3 -19  -2 171.326 16.9502   1
 -19  -3  -2  154.37 19.4443   1
  19   3   2 168.868 18.5207   1
  -3  19  -2 182.213 17.6394   1
   3 -19   2 182.339 11.2781   1
   3 -19  -2 174.783 22.6649   1
   3 -19  -2 254.591 19.6715   1
  -3  19   2 168.976 15.7122   1
  19   3  -2 181.525 37.1516   1
   3 -19   4 22.8351  20.709   1
 -19  -3   4 24.2495 8.50593   1
  19   3   4 3.08983 17.3252   1
  19  -3   4  16.617 14.5541   1
 -19   3   4 20.2226 8.11233   1
  -3 -19   4 18.7351 16.7637   1
 -19   3  -4 20.6914 22.3015   1
 -19   3  -4 26.9509 10.8567   1
   3  19  -4 4.48365 17.8304   1
  -3 -19  -4 93.7397 22.8588   1
   3 -19  -4 56.2718  22.466   1
  19   3  -4  23.199 17.9613   1
  -3  19  -4-13.4529  18.317   1
   3 -19  -4 12.4197 10.3151   1
 -19  -3  -4 13.8395 16.5334   1
  -3 -19  -4 42.7011  17.856   1
  -3 -19  -6 41.2476 20.7384   1
   3 -19  -6-21.5964 29.3671   1
  19  -3   6  18.882 18.8828   1
  -3 -19   6 33.6584  18.676   1
 -19   3  -6 28.3489 19.8917   1
 -19   3  -6 20.9769 16.6344   1
   3  19  -6 28.9684 21.7795   1
  -3 -19  -6 31.9582 19.8845   1
   3 -19   6  8.9194 22.4724   1
  -3  19  -6-4.92441 20.8262   1
 -19  -3  -6 13.8866 20.1644   1
  19   3   6-5.65058 23.0733   1
   3 -19  -6   11.52 14.6621   1
   3 -19  -8-3.35181 25.5431   1
 -19   3  -8 38.7739 26.4192   1
 -19   3  -8-7.17675 19.4141   1
  -3 -19  -8 35.2094 22.5493   1
 -19  -3  -8 55.8988 33.6373   1
  -3  19  -8 -20.302 24.0507   1
 -19  -3  -8 6.45256 24.1971   1
   4  19  -1 1527.07 71.2144   1
 -19  -4  -1 1590.44 60.1602   1
  -4 -19   1 1604.21  59.993   1
   4  19   1 1604.13 71.3928   1
  19  -4  -1 1566.87 56.7293   1
  19  -4   1 1603.85 60.8926   1
 -19   4   1 1784.33 75.0696   1
  -4 -19   1 1584.71 89.5306   1
 -19   4  -1 1669.71 70.6716   1
   4 -19   1 1537.55  82.853   1
  19   4  -1 1581.40 63.6134   1
  19   4   1 1549.50 57.6019   1
   4 -19   1 1500.37 65.9398   1
  -4  19   1 1631.57 69.8553   1
  -4  19  -1 1556.71 64.2387   1
   4 -19  -1 1636.14 70.6695   1
   4  19  -1 1617.98 77.3992   1
  -4 -19  -1 1530.04 66.6089   1
   4 -19  -1 1636.47 64.3893   1
  -4 -19  -1 1626.66 75.6691   1
   4 -19  -3 770.175  35.592   1
  19   4  -3 741.224 43.0584   1
   4  19  -3 712.657 36.7679   1
   4 -19  -3 755.465  43.048   1
  19   4   3 741.865 37.2735   1
 -19  -4  -3 750.259 37.8441   1
  19  -4   3  664.51 33.2792   1
  -4 -19   3 662.161 35.8986   1
 -19   4  -3 721.805 41.7059   1
   4  19  -3 714.925  37.358   1
  -4 -19  -3  742.49 36.4118   1
   4 -19   3 809.455 40.0543   1
  -4  19  -3 697.274 37.8048   1
 -19   4   3 778.202  31.674   1
  -4 -19  -3 745.607 40.8614   1
 -19  -4  -5 203.089 19.4599   1
  19   4   5  214.92 25.7794   1
   4 -19  -5 225.704  31.062   1
  19  -4   5 209.993 21.6197   1
  -4 -19   5 212.932 23.6442   1
 -19   4  -5 247.682 30.7206   1
 -19   4  -5 177.947 20.2095   1
   4  19  -5 211.058 25.6296   1
  -4 -19  -5  156.36 22.3374   1
 -19  -4   5 219.013 12.3634   1
   4 -19   5 193.119 26.1562   1
  -4  19  -5 209.502 25.5396   1
 -19  -4   5 173.445 10.3481   1
  19   4  -5 209.291 24.8071   1
   4 -19  -5 187.416 18.8082   1
  -4 -19  -5 164.054 22.3993   1
  -4 -19  -7 91.5342 36.1108   1
  19  -4   7 60.4013 20.2186   1
  -4 -19   7  9.9254 25.6215   1
 -19   4  -7 13.9921  30.447   1
 -19   4  -7 30.2423 17.0187   1
   4  19  -7 13.3972 20.8287   1
  -4 -19  -7 5.29883 20.4681   1
  19   4   7 42.7475 27.2908   1
   4 -19  -7 66.6368 35.2097   1
 -19  -4  -7  17.137 15.8999   1
  -4  19  -7 42.9408 24.4957   1
  19  -5   0 77.0707 11.9614   1
 -19   5   0 86.6477 18.4736   1
  -5 -19   0 112.142 13.5414   1
  19   5   0 108.933 13.5315   1
  -5  19   0 88.6266 16.8006   1
   5 -19   0 93.2163 13.5122   1
 -19  -5   0 80.7973 16.2516   1
   5 -19   0 72.3627 18.2613   1
  -5 -19   0 93.2385 13.0401   1
   5  19   0 112.327 15.3527   1
  -5 -19  -2 220.467 22.0008   1
   5  19   2 175.353 22.0295   1
   5 -19  -2 195.463 19.0739   1
  19  -5   2 203.156 17.2362   1
 -19   5   2 213.803 18.8085   1
  -5 -19   2 239.156 21.0141   1
  -5 -19   2 192.203 11.9953   1
 -19   5  -2 217.011 20.0417   1
   5  19  -2 227.561 21.4908   1
   5  19  -2 198.256 14.1565   1
  -5 -19  -2 196.246 20.6717   1
  19   5  -2 227.959 20.6864   1
  19   5   2 203.631 17.8238   1
   5 -19   2 151.998 21.1068   1
 -19  -5  -2 234.498 26.0605   1
  -5  19   2 239.978  20.014   1
   5 -19  -2 194.489 21.0448   1
  -5  19  -2 187.819 21.6543   1
  19   5   4 54.4075   21.70   1
  -5 -19  -4 98.3294 52.2192   1
  -5 -19  -4 101.002 15.8659   1
   5  19  -4 95.1955 8.27234   1
  19  -5   4 66.4624 15.1224   1
 -19   5   4 97.1178 11.3099   1
 -19   5  -4 114.814 25.5085   1
 -19   5  -4 96.6385 15.7499   1
   5  19  -4 105.699 19.8189   1
 -19  -5  -4 104.346 15.7074   1
  19   5  -4 74.6357 19.7854   1
 -19  -5   4 97.6549 10.3772   1
   5 -19  -4 144.779 24.9551   1
   5 -19   4  100.97 21.7633   1
   5 -19  -4 117.539 16.7578   1
  -5  19  -4  122.19 24.4986   1
  -5 -19   4 114.491 20.5507   1
  -5 -19  -6  53.529 21.9169   1
  -5 -19   6 25.9422 19.7082   1
   5 -19  -6 35.7457  13.645   1
  19   5   6 45.9073  25.558   1
  19  -5   6 33.3611 17.0284   1
 -19   5  -6 2.94702  19.609   1
 -19   5  -6 43.9228 16.6145   1
   5  19  -6 39.7691 19.7828   1
  -5 -19  -6 62.7626 22.4451   1
   5 -19   6 21.4437 23.3938   1
  19   5  -6 48.8286 17.0281   1
 -19  -5  -6 41.4196 21.0439   1
  -5  19  -6 34.8176 23.9385   1
   5 -19  -6 75.9659 25.6806   1
  -5  19  -8 18.0217 26.8283   1
   5 -19  -8 6.65774 26.2867   1
 -19   5  -8-2.00565 25.4049   1
  -5 -19  -8-8.08182 30.4955   1
 -19  -5  -8-18.3436 24.9629   1
 -19  -5  -8  13.085 19.8576   1
  -6 -19   1 1816.00 71.0664   1
   6  19  -1 1710.32 74.8902   1
 -19   6   1 1691.80 68.2166   1
 -19   6  -1 1767.68 74.8169   1
  -6 -19  -1 1772.81 66.7823   1
  19  -6   1 1915.49 70.7769   1
  -6 -19   1 1788.09 70.0561   1
   6  19   1 1733.31 85.8775   1
  -6 -19  -1 1744.38 77.9706   1
   6 -19   1 1779.76 79.7429   1
   6 -19   1 1884.57 72.3677   1
  19   6   1 1797.51 70.4424   1
  -6  19   1 1797.50 72.6948   1
 -19  -6  -1 1770.31 72.4752   1
  19   6  -1 1783.93  102.10   1
  -6  19  -1 1788.99 67.9275   1
   6 -19  -1 1743.64  84.006   1
   6 -19  -1 1711.03 73.2947   1
  -6 -19  -3 928.082 51.0757   1
   6  19  -3 959.025 37.8979   1
 -19   6   3  835.75 42.1158   1
 -19   6  -3 979.205 56.7184   1
   6  19  -3  888.54 42.9024   1
  -6 -19  -3 862.967 40.9902   1
  19  -6   3 975.404 38.1291   1
  -6 -19   3 874.431  38.746   1
  19   6   3 930.019 41.5182   1
   6 -19   3 852.876 43.5218   1
  -6  19   3 792.756 38.9176   1
 -19  -6  -3 942.501  44.448   1
  19   6  -3 929.372 41.8105   1
   6 -19  -3 846.586 40.3294   1
   6 -19  -3 810.756 49.3893   1
  -6  19  -3 958.327   47.38   1
   6  19  -5 216.518  10.839   1
  -6 -19   5 197.666 24.3954   1
   6  19  -5 274.986 24.9871   1
   6 -19  -5 236.503 31.6013   1
  -6  19  -5 313.351 29.5051   1
  19  -6   5 218.479 20.1231   1
 -19   6  -5 244.343 19.2307   1
 -19   6  -5 267.036 32.0631   1
  -6 -19  -5 231.093  26.391   1
  -6 -19  -5 238.774 32.6707   1
  19   6   5 203.933 23.6733   1
 -19  -6   5 238.041  13.597   1
   6 -19   5 209.147 23.4636   1
 -19  -6  -5 279.785 39.9712   1
  19   6  -5 218.917 24.3214   1
   6 -19  -5 217.724 19.5767   1
  -6 -19   7 39.0504  20.574   1
  -6 -19  -7 39.8272 23.4427   1
  19  -6   7 42.2421 19.4913   1
 -19   6  -7  38.751 32.8951   1
 -19   6  -7 59.5917 16.6324   1
   6  19  -7 74.4959 21.1854   1
  -6 -19  -7 67.0391 33.2003   1
 -19  -6  -7 62.7766 25.1925   1
  19   6  -7 29.7224 25.5847   1
  -6  19  -7 53.0917 27.2216   1
   6 -19  -7 548.513 353.168   1
  -7 -19   0 3.27578 8.08712   1
  19  -7   0 5.34115 13.2124   1
   7  19   0 1.29504 13.6567   1
 -19   7   0    0.00 11.2722   1
  -7 -19   0 2.47255 167.721   1
  19   7   0-17.6077 14.6407   1
  -7  19   0-32.2164 15.2351   1
   7 -19   0  5.5723 15.4128   1
 -19  -7   0 12.6822 10.4609   1
   7 -19   0 5.82974 15.8394   1
   7  19  -2 331.857 21.5894   1
  -7 -19   2 366.535 18.1381   1
 -19   7  -2 401.208 32.0827   1
   7  19   2 318.863 24.3899   1
   7 -19  -2 277.432 27.3316   1
  19  -7   2 326.404 19.0151   1
  -7 -19  -2 312.093 25.8029   1
 -19   7   2 310.516 22.2133   1
  -7 -19  -2 303.064 24.7814   1
  -7 -19   2 337.483 21.7172   1
  19   7   2  307.10 23.9786   1
   7 -19   2 330.911 26.2566   1
   7 -19   2 336.421 17.1792   1
  -7  19   2 315.781 25.5315   1
 -19  -7  -2 293.229 22.7567   1
  19   7  -2 343.046  21.245   1
  -7  19  -2 297.123 21.9561   1
   7 -19  -2 306.473 22.7155   1
   7  19  -4 38.5859  9.2535   1
  -7 -19  -4 18.3157 14.9479   1
   7 -19  -4 61.9479 23.5274   1
 -19   7   4  52.601 9.18919   1
  -7 -19   4 32.2346 16.9785   1
  19  -7   4  31.127 13.3425   1
 -19   7  -4 46.6401  23.665   1
   7  19  -4 24.1402 18.4294   1
  -7 -19  -4 155.158 36.8428   1
 -19  -7   4 39.8542 10.5147   1
   7 -19   4 21.2239 20.7683   1
 -19  -7  -4 48.1222 19.3477   1
  19   7  -4 31.8109 13.5287   1
  -7  19  -4 63.9563 21.3586   1
   7 -19  -4 42.6975 14.6992   1
  19   7   4  26.653 20.7187   1
 -19   7  -6  2.6096 29.2729   1
 -19   7  -6 18.7296 16.4603   1
   7 -19  -6 49.7127 17.0809   1
  19   7  -6 20.8496 22.3663   1
  19  -7   6 11.8386 14.9424   1
  -7 -19   6 30.0979 18.9521   1
   7  19  -6 8.30923 19.4243   1
  -7 -19  -6 1.25707  23.151   1
  -7 -19  -6 11.7624 19.2087   1
  19   7   6 30.4145 29.5871   1
   7 -19   6 32.3718 19.6112   1
 -19  -7  -6 31.5757 15.7419   1
  -7  19  -6 18.3237 25.4207   1
   7 -19  -6 57.3138 31.0341   1
 -19   7  -8 24.7206 24.9405   1
  -7 -19  -8-28.2944 37.7265   1
 -19  -7  -8-13.5147 26.9344   1
   7 -19  -8 -13.817 24.3227   1
  -7  19  -8 18.1072 23.7272   1
   8  19  -1 1240.39 61.8027   1
  -8 -19  -1 1208.66 64.0482   1
   8 -19  -1 1269.62 55.1106   1
   8 -19   1 1239.91 54.2388   1
  19  -8   1 1240.95 46.0375   1
  -8 -19  -1 1212.82 59.9326   1
  -8 -19   1 1225.23  51.236   1
 -19   8   1 1238.94 53.0915   1
  -8 -19   1 1254.29 50.1884   1
 -19   8  -1 1149.15 56.3678   1
   8  19   1 1178.61 55.5485   1
  19   8   1 1241.40 55.6228   1
 -19  -8  -1 1268.12 50.2607   1
  19   8  -1 1163.89 57.8483   1
  -8  19   1 1326.61 52.2256   1
  -8  19  -1 1138.11 53.9642   1
  19  -8   3 651.857 30.8502   1
   8  19  -3 632.733 29.3662   1
   8 -19   3 599.239 34.9606   1
 -19   8  -3  633.95 38.4197   1
  -8 -19  -3 666.427 36.4832   1
 -19   8   3  606.89  32.359   1
  -8 -19   3 576.835 36.8944   1
  -8 -19  -3 687.617 41.5642   1
   8  19   3 662.583 44.0626   1
  19   8   3 575.754 31.2656   1
 -19  -8   3 608.054 31.8204   1
   8 -19   3  611.75  21.537   1
  -8  19   3 621.797  30.375   1
  19   8  -3 629.415  31.936   1
  -8  19  -3 687.732 35.8918   1
   8 -19   3 49.0295 16.9295   1
   8 -19  -3 615.229 30.7091   1
 -19  -8  -3  645.45 34.1103   1
 -19   8  -5 65.2627 27.3597   1
  -8  19  -5 89.0928 23.0171   1
   8 -19  -5 82.3061 15.9965   1
   8 -19  -5 84.6905 21.7707   1
  19   8  -5 78.4393 20.6453   1
 -19  -8  -5 59.8388 15.6579   1
   8 -19   5 119.748 26.7816   1
  -8 -19   5 116.327  19.666   1
  -8 -19  -5 72.2786 18.0811   1
  19  -8   5 52.8551 14.0408   1
   8  19  -5 82.4769 9.63064   1
  -8 -19  -5 106.938 26.3712   1
  19   8   5 99.8816 26.0529   1
 -19  -8   5 97.8362 10.8344   1
 -19   8  -7 9.40831 32.3204   1
  -8 -19  -7 22.7723 38.6048   1
   8 -19  -7 44.1846 49.2892   1
  -8 -19  -7 0.20901 21.9456   1
  -8 -19   7 28.1968 24.5886   1
  19   8  -7 10.3335 24.7633   1
 -19  -8  -7 21.2548 26.3992   1
  -8  19  -7 27.6044 20.6255   1
 -19   9   0 5272.45 193.997   1
  -9 -19   0 5315.87  194.58   1
  19  -9   0 5191.23 204.851   1
  -9  19   0 5330.31 196.444   1
  -9 -19   0 5275.31 214.283   1
   9  19   0 5071.40 200.071   1
  19   9   0 5404.56 230.482   1
 -19  -9   0 5511.55 186.026   1
   9 -19   0 5311.45 220.999   1
 -19   9  -2 797.066 41.8315   1
   9  19   2  871.72 45.8128   1
  -9 -19  -2 813.811 44.3775   1
  -9 -19   2 812.486 34.2357   1
 -19   9   2 862.203 38.4629   1
  -9 -19   2 785.406 39.9478   1
   9  19  -2 833.187 48.7881   1
  19  -9   2 891.098  39.869   1
  -9 -19  -2 808.816 41.3504   1
   9 -19  -2  817.62  38.172   1
   9 -19   2 778.846 48.0559   1
   9 -19   2 823.078 36.1489   1
  -9  19  -2 914.941 48.8275   1
 -19  -9  -2 817.708 40.8826   1
  19   9  -2 748.168 36.9504   1
  -9  19   2 697.606 38.2462   1
  19   9   2 882.513 43.9504   1
  -9 -19  -4 1430.68 62.0674   1
  -9 -19   4 1298.99 70.2291   1
   9  19   4 1358.88 72.0611   1
 -19   9   4 1352.44 61.4403   1
  19  -9   4 1334.10 54.1879   1
  -9 -19  -4 1304.38 84.0445   1
 -19   9  -4 1308.86 68.4748   1
   9  19  -4 1345.56 58.8343   1
  -9  19  -4 1345.08 61.9825   1
   9 -19  -4 1333.30 69.4679   1
 -19  -9  -4 1292.55 69.2454   1
  19   9   4 1316.56 78.6897   1
 -19  -9   4 1337.36 56.0456   1
   9 -19   4 1342.91 67.9106   1
  19   9  -4 1337.40 51.3894   1
  19  -9   6 122.211 17.2119   1
  -9 -19   6  179.48 22.7172   1
 -19   9  -6 151.093 33.0308   1
  -9 -19  -6 149.914 30.2391   1
  -9 -19  -6 129.877 24.9679   1
   9 -19  -6 160.511 17.6054   1
 -19  -9   6 131.901 10.3795   1
  19   9  -6 112.007 23.8358   1
  -9  19  -6 176.106 30.3387   1
 -19  -9  -6 202.744 37.2461   1
   9 -19  -6 237.318 36.1969   1
  -9 -19  -8 52.3755 36.4325   1
 -19  -9  -8 45.6439 25.5321   1
   9 -19  -8 4.46275 13.3883   1
  19 -10   1 2794.08 113.477   1
 -10 -19   1 2708.03 94.3595   1
  10  19   1 2940.22 132.115   1
 -10  19  -1 2830.07 108.553   1
 -10 -19  -1 2826.99 108.753   1
 -19 -10   1 2686.25  105.82   1
  10  19  -1 2933.20 112.125   1
 -19  10   1 2943.07 104.999   1
 -19  10  -1 2861.75 118.785   1
 -10 -19   1 2825.86 114.114   1
 -10 -19  -1 2852.74 100.121   1
 -19 -10  -1 2845.29 102.735   1
  19  10  -1 2849.58 108.654   1
  10 -19  -1 2746.19 136.689   1
  19  10   1 2820.87 119.923   1
  10 -19   1 2808.54 120.844   1
 -10  19   1 2851.23 108.785   1
 -19  10  -3 1230.15 57.7406   1
 -10 -19  -3 1202.71 54.0964   1
  10  19   3 1170.21 63.0869   1
 -19  10   3 1155.84 48.2639   1
  10  19  -3 1209.85 59.6333   1
  19 -10   3 1190.35 51.2075   1
 -10 -19   3 1137.16 57.7724   1
 -10 -19  -3 1221.04 57.2842   1
  10 -19  -3 1211.03 68.2176   1
 -10  19   3 1136.64 54.4247   1
  19  10   3 1167.89 59.7006   1
  10 -19   3 1087.36 53.4092   1
  10 -19   3 1178.14 44.8283   1
 -19 -10   3 1197.55 49.4257   1
  10 -19   3 1172.94 52.5498   1
 -19 -10  -3 1233.22 55.2282   1
 -10  19  -3 1184.93 63.5435   1
  19  10  -3 1273.56 56.9451   1
 -19  10  -5 688.078 41.6537   1
  10  19  -5 648.275 28.1603   1
 -19 -10  -5 748.087 44.2733   1
  19 -10   5 611.522 33.9605   1
 -10 -19   5  687.82 35.6725   1
 -10 -19  -5 749.139 52.7232   1
 -10 -19  -5 577.912  38.388   1
  19  10  -5  662.34 41.1206   1
  10 -19  -5 682.903 38.1654   1
 -10  19  -5  585.20 41.1376   1
  19  10   5  597.48 47.6284   1
 -19 -10   5 609.972 34.4351   1
  10 -19  -5  748.71 46.2213   1
  10 -19   5 692.283 44.6895   1
 -10 -19  -7 101.551 41.3478   1
 -10 -19   7 62.8846 23.2215   1
 -10 -19  -7 32.7561 26.4583   1
 -19  10  -7 28.4449 23.8511   1
  10 -19  -7 95.2101   61.53   1
 -10  19  -7 25.2383 20.4219   1
 -19 -10  -7 72.0826 48.0901   1
 -11 -19   0 5980.70 219.459   1
  11  19   0 5947.54 289.919   1
 -11 -19   0 5960.26 293.463   1
 -19  11   0 5989.24 243.796   1
 -19 -11   0 6323.48 241.642   1
  19  11   0 6049.78 252.445   1
  11 -19   0 6162.10 275.988   1
 -11  19   0 6185.30 235.628   1
  19 -11   2 7061.56  277.58   1
 -11 -19  -2 7252.32 275.628   1
 -11 -19   2 7111.35 262.078   1
 -19  11   2 6983.97 303.657   1
  11  19  -2 7146.54 315.783   1
 -19  11  -2 6867.66  299.89   1
 -11 -19  -2 7430.94 263.721   1
 -11 -19   2 6920.68 261.501   1
  11  19   2 7282.08 324.731   1
  11 -19   2 6933.31 300.512   1
 -11  19   2 6952.75 295.036   1
 -11  19  -2 7252.00 320.221   1
  19  11   2 7210.44 286.475   1
  19  11  -2 7228.98 299.372   1
  11 -19  -2 7179.01 284.347   1
 -19 -11  -2 7013.22 229.716   1
 -11 -19  -4 1811.97 104.083   1
 -11 -19  -4 1996.93 85.9036   1
  11  19  -4 1890.66 72.3617   1
  19 -11   4 1841.43 82.8792   1
 -19  11  -4 1939.07 93.2315   1
  11  19   4 1831.20 84.6545   1
 -19  11   4 1847.98 90.7054   1
 -11 -19   4 1698.96 90.7498   1
 -19 -11   4 1820.90 89.5846   1
  19  11  -4 1972.99 74.5941   1
 -11  19  -4 1975.75 100.026   1
  19  11   4 1828.21 98.8835   1
  11 -19   4 1948.06 101.371   1
 -11  19   4 1804.63 78.7319   1
  11 -19  -4 1733.59 79.7811   1
 -19 -11  -4 2020.15 90.0477   1
 -11 -19  -6 754.904 52.3366   1
  19 -11   6 703.455 43.8223   1
 -11 -19  -6  883.44 57.0295   1
 -11 -19   6 811.836  39.546   1
 -19  11  -6 713.179 60.3254   1
 -11  19  -6 759.192 53.8214   1
  19  11  -6 716.136 41.5943   1
 -19 -11   6 735.796 47.3393   1
 -19 -11  -6 931.319 52.0441   1
  11 -19  -6 798.031 55.1734   1
  11 -19  -6 777.089 41.2312   1
 -11 -19  -8 27.3653 28.3062   1
 -19 -11  -8 37.9034 19.0972   1
  11 -19  -8  0.6968 15.6779   1
 -12 -19  -1 823.444 40.1516   1
  12  19  -1 803.963  45.203   1
 -19  12   1 807.049 38.9313   1
 -12 -19  -1 842.993 47.4131   1
 -19  12  -1  765.10 46.9876   1
  19 -12   1 816.304 39.9975   1
 -12 -19   1 819.785 43.5985   1
  12  19   1 738.002 45.6445   1
 -12 -19   1 804.577 38.0747   1
  12 -19   1 749.085 47.0671   1
 -12  19  -1 827.007 43.4661   1
  19  12   1 810.576  45.718   1
 -19 -12   1  797.31 39.1337   1
 -19 -12  -1 912.684 44.8767   1
  12 -19  -1 742.113  38.579   1
  19  12  -1 829.577   46.22   1
 -12  19   1 851.915 39.5153   1
 -12 -19  -3 523.161 33.4561   1
 -19  12  -3 557.573  40.376   1
 -12 -19  -3 434.069 34.0362   1
  12  19  -3 448.492 26.6352   1
  19 -12   3 488.652 26.7448   1
 -12 -19   3 491.456 29.6977   1
 -19  12   3 480.984 26.5418   1
  12  19   3 491.292 35.1879   1
 -12  19   3 517.527 29.3711   1
  12 -19   3 458.891 19.2403   1
  19  12   3 472.803 35.4083   1
 -19 -12   3 451.243 27.4669   1
 -19 -12  -3 476.545 28.9131   1
  12 -19  -3 496.256 29.0282   1
  12 -19   3 450.898 33.7941   1
 -12  19  -3 501.174 34.3013   1
  19  12  -3 481.387 26.7928   1
  12 -19  -5 203.957 20.4991   1
  12  19  -5 150.092 15.0163   1
  19 -12   5 153.427 14.9293   1
 -19  12  -5 176.015  32.826   1
 -19  12   5 189.357 12.3581   1
 -12 -19  -5 241.103  33.003   1
 -12 -19  -5 174.209 31.1229   1
 -12 -19   5 176.885 21.2666   1
 -12  19  -5 238.195 30.6123   1
  19  12   5 117.951 24.3069   1
 -19 -12  -5 162.346 20.9027   1
 -19 -12   5 148.417 15.2167   1
  19  12  -5 127.586 23.3266   1
 -19  12  -7 57.0596 37.9348   1
 -12 -19  -7-10.6094  21.114   1
 -12 -19  -7  7.8982 29.1311   1
 -12  19  -7 12.3324 31.4011   1
  12 -19  -7 41.2695 27.0451   1
 -19 -12  -7 66.4263 30.8274   1
 -13 -19   0 238.709 21.4608   1
 -13 -19   0 294.001 26.6195   1
  13  19   0 255.215 23.7391   1
 -19  13   0 270.322 24.0934   1
 -19 -13   0 305.228 25.2495   1
  19  13   0 305.983 25.4709   1
  13 -19   0 272.145  25.885   1
 -13  19   0  317.20 27.6455   1
 -13 -19   2 151.526 24.8159   1
  13  19  -2 55.1566 12.5422   1
 -13 -19   2 135.424 15.4119   1
  13  19   2 120.163 24.1693   1
 -13 -19  -2 104.165 18.0916   1
 -13 -19  -2 100.821 20.4992   1
  19 -13   2 103.232 11.8904   1
 -19  13   2 139.661 17.1273   1
 -19  13  -2 99.1818 18.6245   1
 -13  19   2 105.997 14.2087   1
 -13  19  -2 124.446 23.1515   1
  13 -19   2 130.804 19.1398   1
 -19 -13  -2 150.062 22.3301   1
  19  13  -2 102.367 19.4123   1
 -19 -13   2 122.964 20.0211   1
  19  13   2 108.861 22.8851   1
  13 -19  -2 116.377 20.1367   1
 -13 -19   4 85.2951 18.5889   1
  13  19   4 39.2164 28.8484   1
  13  19  -4 40.0378 13.8826   1
  19 -13   4 67.4375 12.6556   1
 -19  13  -4 79.5441 20.6068   1
 -13 -19  -4 80.8973 23.7839   1
 -19  13   4 56.4098 13.0473   1
 -19 -13  -4 30.8325 16.7752   1
  13 -19  -4 45.0265 15.6115   1
  13 -19   4 56.6635 26.2294   1
 -13  19   4 48.2104  14.196   1
  19  13   4 31.4288 25.5801   1
  19  13  -4 35.6966 13.0883   1
 -13  19  -4 60.6806 25.5714   1
 -19 -13   4 56.2563 14.9874   1
  19  13  -6-21.6453 20.5831   1
 -13 -19  -6 10.1511 21.5983   1
 -13 -19  -6 50.9193 20.6832   1
 -13 -19   6 18.9363 17.3047   1
 -19  13  -6 21.2936 23.2599   1
  19 -13   6 6.71493 12.3881   1
  13 -19  -6-15.8595  23.134   1
 -19 -13   6 -16.768 13.1758   1
 -13  19  -6 9.89035 27.8825   1
 -19 -13  -6-5.23196 27.2256   1
 -13 -19  -8 7.15616 35.6786   1
 -19 -13  -8  -14.42 30.1068   1
  13 -19  -8-9.83671 16.2777   1
 -14 -19  -1 1486.80 56.8429   1
 -19  14   1 1610.52 70.8741   1
 -14 -19   1 1514.24 71.5547   1
 -14 -19   1 1493.00 61.8724   1
  14  19   1 1512.82 71.9285   1
 -19  14  -1 1507.00 70.4162   1
  19 -14   1 1552.02 67.9017   1
  14  19  -1 1439.36  71.092   1
 -14 -19  -1 1487.60 67.7722   1
  19  14  -1 1548.99 64.5343   1
 -19 -14   1 1527.41 55.9004   1
  14 -19   1 1449.34 78.0977   1
 -14  19   1 1666.78 68.9434   1
 -19 -14  -1 1460.79 65.0624   1
  19  14   1 1487.03 81.7274   1
 -14  19  -1 1572.65 66.8058   1
  14 -19  -1 1613.99  67.623   1
  19  14  -3 1112.06 48.5073   1
  19 -14   3 1097.50 56.0188   1
 -19  14   3 1203.60 47.5339   1
 -19  14  -3 1053.51 58.8639   1
  14  19   3 1055.43 65.4382   1
 -14 -19   3 1010.20 50.3116   1
 -14 -19  -3 1188.93 60.2318   1
  14  19  -3 1198.68 54.2565   1
 -14  19  -3 1085.82 60.1586   1
 -19 -14   3 1113.87 50.9739   1
  14 -19   3 1147.23 62.4281   1
  19  14   3 1071.01 57.7834   1
  14 -19   3 1105.64 46.9718   1
  14 -19  -3 1230.84 60.0474   1
 -19 -14  -3 1198.60 50.4641   1
 -14  19   3 1300.90 88.7282   1
 -19  14   5  148.73 14.4144   1
  14  19  -5 104.761 16.1385   1
 -19  14  -5 87.0864 31.2595   1
 -14 -19   5 137.186  19.749   1
  19 -14   5 136.044 15.1715   1
 -14 -19  -5 115.195 28.2998   1
  14 -19  -5 90.5717 18.2672   1
 -19 -14   5  112.17 15.6177   1
  19  14  -5 117.056 20.9426   1
 -14  19  -5 92.4215 22.0871   1
 -19 -14  -5  83.412 28.0385   1
 -19  14  -7 76.7293 37.3336   1
 -14 -19  -7 88.4573 32.8841   1
 -14  19  -7  76.015 33.4986   1
 -19 -14  -7 76.1795 33.1095   1
  14 -19  -7 61.9107 41.1985   1
 -19  15   0 585.545 39.9099   1
 -15 -19   0  606.74 43.0334   1
 -15 -19   0 510.737 29.2988   1
  15  19   0 506.654 37.0054   1
  19  15   0  564.63 33.4021   1
 -15  19   0 495.028 29.7147   1
  15 -19   0 526.187 37.9093   1
 -19 -15   0 586.361 33.4328   1
  19 -15   2 2575.82 94.9894   1
 -19  15   2 2541.53 115.711   1
 -15 -19   2 2475.09 112.206   1
 -15 -19   2 2481.19 93.7895   1
  15  19   2 2528.90 125.566   1
 -19  15  -2 2670.58 121.142   1
  15  19  -2 2529.28  128.27   1
 -15 -19  -2 2674.08 140.218   1
 -15 -19  -2 2555.04 120.448   1
  15 -19   2 2454.14 109.147   1
  15 -19  -2 2755.28 104.159   1
 -19 -15  -2 2567.60 101.329   1
 -19 -15   2 2540.49 114.275   1
  19  15   2 2599.24 106.889   1
 -15  19   2 2545.72 101.295   1
  19  15  -2 2690.29 102.784   1
 -15  19  -2 2567.80 119.882   1
  15 -19   2 2592.39 94.2163   1
  19 -15   4 153.152 14.0612   1
 -19  15   4 121.272 14.5126   1
 -15 -19   4 144.818 21.2894   1
  15  19   4 133.141 30.6789   1
 -19  15  -4 133.376 29.6374   1
  15  19  -4 123.001 19.6396   1
 -15 -19  -4 133.772 25.7676   1
  19  15  -4 112.682  20.405   1
  15 -19   4 141.715 10.0754   1
 -19 -15   4 150.627 18.0988   1
 -15  19  -4 169.718 30.0915   1
 -15  19   4 127.114  17.234   1
 -19 -15  -4 120.342 19.2639   1
  15 -19  -4 162.535 20.9282   1
  19  15   4 112.225 31.1668   1
 -15 -19   6 437.852 30.9321   1
 -19  15  -6 397.441 40.6637   1
 -15 -19  -6  442.92  35.285   1
  19  15  -6 405.091 30.4081   1
 -19 -15  -6 573.066 42.8259   1
 -15  19  -6 450.094 43.9089   1
 -19 -15   6 391.666 27.0358   1
 -19 -15  -8 8.21972 23.5955   1
  15 -19  -8-0.35305 16.9464   1
  16 -19  -1 1801.50 95.1625   1
  19 -16   1 1838.31 75.4682   1
 -19  16   1 1798.28 74.2678   1
 -16  19   1 1949.16 87.6614   1
 -16 -19   1 1800.00 80.7132   1
 -16 -19   1 1936.91 67.2989   1
  16  19   1 1686.73 80.6831   1
 -19  16  -1 1776.35 84.9672   1
  16  19  -1 1850.03  85.741   1
 -16 -19  -1 1898.97 77.6406   1
 -16 -19  -1 1744.43 67.0985   1
  19  16   1 1806.50 82.9108   1
 -19 -16   1 2032.29 78.5727   1
 -19 -16   1 2004.11  68.069   1
  16 -19   1 1859.47 98.3643   1
 -19 -16  -1 1813.43   74.68   1
  19  16  -1 1819.14 87.5707   1
 -16  19  -1 1738.08 104.747   1
  19 -16   3 1059.64 68.8282   1
 -19  16   3 1083.53 50.7661   1
 -16 -19   3 1089.69 57.6156   1
  16  19   3 1207.36 63.5336   1
 -19  16  -3 1206.28 61.7946   1
  16  19  -3 1123.64 54.5912   1
 -16 -19  -3 1184.55 55.9691   1
  19  16   3 1091.52 63.6225   1
 -19 -16   3 1101.41 56.3467   1
  16 -19   3 1139.42 63.3774   1
  16 -19   3 1094.47 50.5479   1
 -16  19   3 1165.50 57.9236   1
 -19 -16  -3 1175.00 58.5783   1
  19  16  -3 1143.44 51.5942   1
 -16  19  -3 1099.63  60.463   1
  16 -19  -3 1177.93 61.5588   1
  19 -16   5  228.51 17.4821   1
 -19  16   5 233.393 17.9348   1
 -16 -19   5 232.989  25.429   1
 -19  16  -5 223.468 28.7009   1
  16  19  -5 198.205  24.483   1
 -16 -19  -5 231.861 32.9104   1
 -19 -16   5 295.347 23.9528   1
 -19 -16  -5 566.045 310.092   1
 -16  19  -5 218.849 39.0477   1
  16 -19  -5  237.75 24.3275   1
  19  16  -5 183.345 20.0856   1
 -19  16  -7 214.507 54.0918   1
 -16 -19  -7 49.0876 20.6824   1
 -19 -16  -7 63.5788 43.8983   1
  16 -19  -7   81.66 37.0195   1
 -16  19  -7 180.166 41.7445   1
 -19  17   0 1843.02 83.6896   1
 -17 -19   0 1634.70 71.8145   1
 -17 -19   0 1621.80 65.3343   1
  17  19   0 1609.03 84.2403   1
  17 -19   0 1595.53 81.8302   1
  19  17   0 1590.68 82.6213   1
 -19 -17   0 1789.70 68.6724   1
 -17  19   0 1715.16 75.5418   1
  19 -17   2 373.058  22.693   1
 -19  17   2  400.25  27.999   1
 -17 -19   2 320.401 28.5843   1
 -17 -19   2 423.282 26.3415   1
  17  19   2 356.629 29.3161   1
 -19  17  -2  399.47 34.7085   1
  17  19  -2 378.554 24.8272   1
 -17 -19  -2  357.86 26.2386   1
  19  17   2 390.693 35.6109   1
 -19 -17   2 326.908 28.0321   1
  17 -19   2 326.001 33.6905   1
 -17  19   2 418.893 27.9965   1
 -19 -17  -2 419.655 30.2282   1
 -17  19  -2 382.059 41.8359   1
  19  17  -2 387.164 28.6586   1
  17 -19   2 369.968 23.3027   1
  17 -19  -2 323.397 30.0086   1
  19 -17   4 461.813 24.5931   1
 -19  17   4 475.088 28.8706   1
 -17 -19   4 478.992  30.689   1
 -19  17  -4 440.503 39.8989   1
  17  19  -4 413.892 28.7224   1
 -17 -19  -4 426.819 31.6851   1
 -19 -17   4 410.421 28.6776   1
  17 -19   4 474.953 24.8955   1
 -17  19   4 468.393 37.8259   1
 -19 -17  -4 513.128 42.9533   1
 -17  19  -4 464.454 42.4521   1
  17 -19  -4 453.995 30.8224   1
  19  17  -4  430.72 33.2706   1
 -17 -19   6 56.7881 21.9572   1
 -19  17  -6 40.0455 59.2641   1
 -17 -19  -6 19.8992 31.4411   1
 -19 -17   6  51.396 15.9943   1
 -19 -17  -6 54.6612 43.3374   1
 -17  19  -6 45.7566 44.5101   1
 -18  19  -1 1691.88 82.6013   1
 -19  18   1 1695.41 78.2876   1
 -18 -19   1 1776.88  82.367   1
 -18 -19   1 1893.58 68.2527   1
  18  19   1 1768.38 101.372   1
 -19  18  -1 1661.42 86.9713   1
  19 -18  -1 1735.82 89.5827   1
  18  19  -1 1758.34 76.5203   1
 -18 -19  -1 1794.60 80.8834   1
  19  18   1 1797.62  92.021   1
 -19 -18   1 1726.25 69.8562   1
  18 -19   1 1765.46 103.607   1
 -18  19   1 1737.23 82.2731   1
 -19 -18  -1 1790.41 85.0119   1
  19  18  -1 1757.92 79.5931   1
  18 -19  -1 1738.12 91.6393   1
 -19 -18   1 1830.56 74.4699   1
  19 -18   3 1124.49 58.5694   1
 -19  18   3 1320.89 57.0436   1
 -18 -19   3 1276.44 57.6855   1
  18  19   3 1129.66  77.068   1
 -19  18  -3 1359.11 69.9851   1
  18  19  -3 1382.27 58.9758   1
 -18 -19  -3 1265.86 56.8529   1
  19  18   3 1208.01 73.0244   1
 -19 -18   3 1287.78 70.0558   1
  18 -19   3 1245.35 58.9792   1
 -18  19   3 1241.31 52.9701   1
 -19 -18  -3 1362.20 64.0621   1
  19  18  -3 1182.14 62.8243   1
  18 -19  -3 1178.93 64.4086   1
 -18  19  -3 1322.91  68.541   1
  19 -18   5 480.288 26.3288   1
 -19  18   5 535.028  31.127   1
 -18 -19   5 569.191 38.2641   1
 -19  18  -5 570.673 39.8604   1
  18  19  -5  469.37 34.4348   1
 -18 -19  -5 578.288 44.0953   1
  18 -19   5 514.512 24.7081   1
 -19 -18  -5  650.39 44.7753   1
  19  18  -5 500.875 37.9226   1
 -18  19  -5 570.385 45.8097   1
 -19 -18   5  577.74 36.0943   1
 -18 -19  -7 135.291 37.9297   1
 -19 -18  -7 114.921 37.3215   1
  19  19   2 2108.55 127.475   1
 -19 -19   2 2035.69  105.44   1
 -19 -19   2 2111.60 107.513   1
 -19 -19  -2 2060.97  97.456   1
 -19  19  -2 2130.94 94.5348   1
  19  19  -2 2103.14 91.2809   1
 -19  19   2 2136.10 112.481   1
  19 -19   2 2017.40  102.87   1
  19 -19  -2 2125.61 113.066   1
 -19 -19  -6 568.708 53.6237   1
 -19  19  -6 438.075 42.4635   1
   0  20   011931.50 416.769   1
   0 -20   011644.60 412.353   1
  20   0   011774.70 416.781   1
   0 -20   011204.40 428.494   1
   0 -20   2 2207.55 97.9767   1
   0  20  -2 2191.39 86.5411   1
   0 -20   2 2193.87 82.8384   1
 -20   0  -2 2171.24 91.4651   1
   0 -20  -2 2198.01 93.7939   1
  20   0  -2 2157.88 94.5349   1
   0 -20  -2 2197.79 89.5842   1
  20   0   2 2181.89 91.0229   1
   0 -20  -4 3737.79 166.765   1
 -20   0   4 3790.28 144.658   1
   0 -20   4 4109.15 154.784   1
   0 -20  -4 3880.15 160.712   1
 -20   0  -4 3830.90 151.008   1
   0  20  -4 3712.58 149.176   1
  20   0   4 3792.38 167.624   1
 -20   0  -6  351.13 27.4789   1
   0 -20   6 337.485 32.0579   1
   0 -20  -6 392.031 27.3904   1
 -20   0  -6 415.548 35.7423   1
   0 -20  -6 516.309  38.116   1
  20   0   6 348.073 32.1379   1
   0  20  -6 363.752 32.4616   1
 -20   0  -8 219.222 39.8675   1
 -20   0  -8 180.398 26.7976   1
   0 -20  -8 167.859 48.2092   1
  -1 -20  -1 2689.85 101.153   1
   1 -20   1 2613.02 370.746   1
  -1  20   1 2503.37 90.8696   1
   1 -20  -1 2611.09 118.911   1
   1  20   1 2693.53 101.652   1
  20  -1  -1 2646.17 100.832   1
   1  20  -1 2667.53 122.571   1
  -1 -20  -1 2610.00 102.803   1
  20  -1   1 2562.27 93.8109   1
  20   1   1 2542.78 91.2856   1
  20   1  -1 2583.68 91.2915   1
   1 -20   1 2531.83 95.0133   1
   1 -20  -1 2516.43 102.038   1
  -1  20  -1 2601.46 99.7282   1
  -1 -20   1 2667.08  99.794   1
  -1 -20   1 2705.22 405.308   1
  20  -1   3 1232.61  57.141   1
 -20   1   3 1178.06 49.2455   1
  -1 -20   3 1133.22 56.1139   1
 -20   1  -3 1211.06 56.8479   1
   1  20  -3 1167.72 57.7779   1
  -1 -20  -3 1293.44 54.5099   1
   1 -20  -3 1210.92 59.2566   1
  20   1   3 1282.98 53.5798   1
   1 -20  -3 1164.69  60.155   1
  20   1  -3 1325.55 50.8643   1
   1 -20   3 1286.26 57.2375   1
  -1  20  -3 1139.61 60.0244   1
  -1 -20  -3 1266.18 65.0212   1
 -20  -1  -3 1171.70 56.4582   1
 -20   1  -5 348.942  32.978   1
  -1  20  -5 294.991 27.8343   1
  20  -1   5 267.041 26.4158   1
  -1 -20   5  364.84 29.6682   1
 -20   1  -5 298.403 33.8725   1
   1  20  -5 335.828 28.4162   1
  -1 -20  -5 371.352 25.9681   1
  -1 -20  -5 322.159 37.3975   1
  20   1   5 305.281 29.0814   1
   1 -20   5  295.66 30.8081   1
   1 -20  -5 324.063 25.5171   1
 -20  -1  -5 334.402 21.7311   1
   1 -20  -5 274.216  32.953   1
  20   1   7  28.647 24.7739   1
 -20  -1  -7  37.945 22.5056   1
 -20   1  -7 62.9733 33.8355   1
 -20   1  -7 57.6205 21.0167   1
  -1 -20  -7  23.258 19.5704   1
  -1 -20  -7 426.337 381.212   1
  20  -1   7-0.46924  22.406   1
  -1 -20   7 12.6626 23.1581   1
   1  20  -7 70.3739 24.7777   1
 -20  -1  -7 32.2155  34.194   1
   1 -20   7 14.1723  24.976   1
   1 -20  -7 433.077 380.004   1
  -1  20  -7 46.7416 24.3987   1
   2 -20   0 341.404 24.2599   1
  20   2   0 275.847 19.4609   1
  20  -2   0 311.579 23.2514   1
  -2 -20   0 351.284 25.6787   1
  -2 -20   0  351.17 22.2694   1
   2  20   0 362.414 23.1407   1
  -2  20   0 415.791 27.7425   1
   2 -20   0 366.767 26.6525   1
  20  -2  -2 367.842 28.7569   1
  20  -2   2 423.857 25.0963   1
 -20   2   2 395.262 27.2414   1
  -2 -20   2 343.611 23.2851   1
  -2 -20   2 378.899 18.7249   1
   2  20  -2 431.275 30.5376   1
  -2 -20  -2 416.201 25.9753   1
  -2 -20  -2 396.044 31.1244   1
  20   2   2 361.878 25.1533   1
   2 -20   2 348.762 27.4783   1
   2 -20   2 373.851 17.7022   1
  -2  20   2 444.684 27.2662   1
 -20  -2  -2 371.685 22.0535   1
  -2  20  -2 414.027   28.48   1
   2 -20  -2 396.968 26.2517   1
   2 -20  -2 348.144 27.0628   1
  20   2  -2 459.333 26.4518   1
  20   2  -4 98.4117 16.2436   1
  20  -2   4 40.7444  16.844   1
 -20   2   4 64.6201 9.63521   1
  -2 -20   4 81.6483 19.7068   1
 -20   2  -4 100.084 25.7094   1
   2  20  -4 117.263 25.0261   1
  -2 -20  -4 253.039 153.591   1
  -2 -20  -4 108.886 23.3884   1
  20   2   4 81.3589 19.3944   1
 -20  -2   4 85.3713 11.6305   1
   2 -20   4 100.488 21.4614   1
 -20  -2  -4 71.3588 14.3737   1
  -2  20  -4 95.5821 20.3905   1
   2 -20  -4 88.5781 18.2262   1
   2 -20  -4  104.46 18.9075   1
 -20   2  -4 80.3453 17.2915   1
   2  20  -6 121.244   23.74   1
  20  -2   6 48.3346 21.9525   1
  -2 -20   6 82.4022 22.7617   1
 -20   2  -6 118.684 24.7927   1
 -20   2  -6  84.517 19.7807   1
  -2 -20  -6 109.148 21.4179   1
  -2 -20  -6 121.327 30.8566   1
  20   2   6 74.3025  19.049   1
   2 -20   6 71.9004 19.0357   1
 -20  -2  -6 143.215 22.8604   1
  -2  20  -6 70.5105 16.2093   1
   2 -20  -6 86.8939 23.8554   1
   2 -20  -6 65.5477 17.7801   1
   2 -20  -8 3.48531 25.8588   1
 -20  -2  -8 11.4145 23.2003   1
 -20   2  -8-21.2624 23.7252   1
 -20   2  -8-1.10253 18.9267   1
  -2 -20  -8 18.9553 30.1515   1
 -20  -2  -8-17.4058 30.0228   1
  -2  20  -8 23.1368 25.1942   1
  20   3  -1 87.7496 17.8261   1
 -20  -3  -1 41.6237 15.6922   1
  -3  20   1 78.9303 16.9317   1
  20   3   1 52.0951 12.2867   1
  20  -3  -1 70.5805 16.6206   1
  -3 -20  -1 79.3598 17.6681   1
  -3 -20  -1 88.6558   15.52   1
 -20   3   1 79.6389 19.2287   1
  -3 -20   1 88.6028 17.7362   1
   3  20  -1 98.9281  12.642   1
   3  20  -1 52.8789 12.9358   1
   3 -20  -1 59.3317 15.9405   1
   3 -20   1 64.1624 11.4731   1
   3 -20   1  58.303 17.2853   1
  -3 -20   1 74.3168 10.9726   1
  -3  20  -1 52.1019 17.2348   1
   3 -20  -1 90.8176 15.9685   1
  20  -3   1 66.7072 15.1733   1
  20   3  -3 129.193 21.2175   1
   3 -20  -3 163.895 15.9345   1
  -3 -20   3  166.91 21.0185   1
  -3 -20   3 147.687 9.06345   1
  20  -3   3 155.572 15.3607   1
 -20   3  -3 120.903 18.9379   1
  -3 -20  -3 172.538 23.0071   1
 -20   3  -3 170.176 15.1951   1
  -3 -20  -3 192.161 21.8912   1
 -20   3   3 173.132  15.101   1
   3  20  -3 178.076 17.9914   1
  20   3   3 150.593 20.2772   1
 -20  -3  -3 163.524   16.99   1
  -3  20  -3 161.066 31.1627   1
   3 -20  -3 180.016 20.0234   1
   3 -20   3 105.494  21.595   1
  -3 -20  -5 11.1373 23.7374   1
 -20  -3   5 7.80545 5.20403   1
  20  -3   5 26.9364  17.102   1
 -20   3  -5 5.80697 26.1314   1
   3  20  -5 46.5897 20.9526   1
  -3 -20  -5 8.68658 19.0478   1
  -3 -20   5 27.8006 19.7804   1
 -20   3  -5 14.1762 15.9255   1
 -20  -3  -5 6.12543 18.3764   1
   3 -20  -5 31.5779 25.8697   1
   3 -20   5 6.46879 20.7683   1
  20   3   5-15.4904 20.5023   1
   3 -20  -5 19.8839 16.3759   1
 -20  -3   5 17.5213  5.9899   1
  20   3  -5 9.38352 20.9253   1
  -3  20  -5-2.25829 14.5762   1
  -3  20  -7 33.7967 23.0077   1
   3  20  -7 36.5232 22.5263   1
 -20   3  -7 3.96713 32.3038   1
  -3 -20   7 16.9772 22.5212   1
  20  -3   7-8.20443 19.9252   1
 -20   3  -7 10.9003 18.9372   1
  -3 -20  -7 1.43883 20.5547   1
  -3 -20  -7  444.93 399.019   1
 -20  -3  -7 52.2877 23.5988   1
  20   3   7 21.2671 25.1453   1
   3 -20  -7 1.60172 34.7802   1
 -20  -3  -7 31.6388 32.5746   1
   4 -20   0 7420.78 279.494   1
  -4 -20   0 7380.17 282.334   1
  20  -4   0 7297.55 253.013   1
  -4 -20   0 7563.37 275.218   1
   4  20   0 7458.94 300.573   1
 -20   4   0 7362.64 275.019   1
  20   4   0 7329.91 287.228   1
   4 -20   0 7242.32 296.578   1
  -4  20   0 7182.88 267.254   1
  -4  20  -2 12.2689 12.4754   1
   4  20  -2 13.7446 8.45897   1
  -4 -20  -2 25.4495 26.4505   1
  -4 -20  -2 17.1084 16.3875   1
  -4 -20   2-4.91309 15.7847   1
 -20   4   2 1.12179 12.1153   1
  -4 -20   2 13.2915 7.36365   1
 -20   4  -2 17.4879 18.5379   1
   4  20  -2 5.19244 11.7625   1
  20   4  -2-0.83359 15.9309   1
   4 -20   2 3.02751 6.59568   1
  20   4   2 14.1573  21.028   1
  -4  20   2 16.1363 14.8793   1
   4 -20  -2 6.21451 17.6079   1
   4 -20  -2 16.1355 14.5645   1
   4 -20   2 6.95021 12.0251   1
 -20  -4  -2 36.8718 15.7257   1
  20  -4   2-1.77474 19.4235   1
   4  20  -4 2115.90  79.229   1
  -4  20  -4 1877.24 94.8472   1
 -20   4   4 1942.14 86.8983   1
  -4 -20   4 1921.01 80.7918   1
  -4 -20  -4 1825.47 83.1784   1
  20  -4   4 1987.36 81.5968   1
  -4 -20  -4 2042.73 85.4223   1
 -20   4  -4 2120.86 103.655   1
   4 -20  -4 1895.79 85.9817   1
  20   4  -4 1904.83 83.7677   1
 -20  -4   4 1946.03 85.5184   1
 -20  -4  -4 1871.56 75.0834   1
   4 -20  -4 2147.23 89.6214   1
   4 -20   4 1941.62 87.0689   1
 -20   4  -4 1977.71 79.6688   1
  20   4   4 2122.10 87.4504   1
  -4 -20   6 -24.837 20.1883   1
 -20   4  -6 2.21182 16.6808   1
  -4 -20  -6  -10.08 28.5601   1
  20  -4   6 26.3643 19.8327   1
 -20   4  -6 29.9559 21.7876   1
   4  20  -6 11.6023 20.5917   1
  -4 -20  -6-3.33316 20.9364   1
  20   4  -6 3.75167 22.6976   1
   4 -20  -6 30.3355 30.1084   1
  20   4   6 29.9434 19.0041   1
   4 -20   6 23.1083 18.4643   1
 -20  -4  -6-9.72374 20.5805   1
   4 -20  -6 7.99274 14.7236   1
  -4  20  -6 12.7135 22.7614   1
 -20   4  -8 2.81582 32.8888   1
  -4 -20  -8 28.8203 21.3172   1
   4 -20  -8 6.09935  25.414   1
 -20  -4  -8 22.8919 30.9108   1
  -4  20  -8 69.5692 28.2808   1
 -20  -4  -8 37.2957 26.4664   1
 -20   5  -1 629.393 33.2605   1
  -5 -20   1 622.712 33.0296   1
  20  -5   1 575.346 31.2595   1
 -20   5   1 666.956 35.6904   1
  -5 -20  -1 645.482 35.4795   1
  -5 -20   1 666.334 27.9739   1
   5  20   1 627.831 35.7642   1
   5  20  -1 663.509 31.6389   1
  -5 -20  -1 639.769 34.5648   1
   5 -20   1  656.42 39.5615   1
  -5  20   1  664.30 34.9021   1
  20   5   1  611.25  30.672   1
   5 -20   1 703.194 30.3666   1
 -20  -5  -1 627.391 30.9726   1
  20   5  -1 644.707 38.8645   1
  -5  20  -1 653.766 37.1033   1
   5 -20  -1 626.401  38.243   1
  20  -5  -1 709.136 31.4554   1
   5  20  -1 628.449 32.5331   1
   5 -20  -1 701.565 34.4787   1
  20   5  -3 606.008 31.3619   1
   5  20  -3 630.966 29.7098   1
  -5 -20   3 680.416 36.3001   1
  20  -5   3 585.344 29.9511   1
 -20   5   3 639.485 28.9031   1
   5  20  -3 657.223 34.5532   1
 -20   5  -3 589.111 37.0992   1
  -5 -20  -3  567.25 32.9243   1
  -5 -20  -3 677.287 34.2473   1
  20   5   3  524.22 31.6975   1
   5 -20   3 589.237 32.8664   1
 -20  -5  -3 533.198  33.424   1
  -5  20  -3 570.415 36.1524   1
   5 -20  -3 631.098 37.0091   1
   5 -20  -3 666.113 37.6837   1
  20   5  -5  103.10 22.4421   1
  -5 -20  -5  31.699 21.5449   1
   5  20  -5 74.9707 15.8235   1
 -20   5  -5 27.3244 19.2423   1
  -5 -20  -5 56.0939 26.3293   1
  -5 -20   5 84.9014 20.1222   1
 -20   5  -5 75.0779 16.5275   1
  20  -5   5 109.486 18.4951   1
  20   5   5 84.7982 179.159   1
 -20  -5   5 80.3301 8.39563   1
   5 -20   5 46.0314 23.5883   1
 -20  -5  -5 58.3519 21.3432   1
  -5  20  -5 37.3717 17.1227   1
   5 -20  -5 56.9337 27.1041   1
   5 -20  -5 58.2424 15.8522   1
  -5 -20  -7  62.183 23.5053   1
 -20   5  -7 71.7604 18.9651   1
 -20   5  -7 91.0404 34.1359   1
  20  -5   7 42.7076 21.8241   1
   5  20  -7 127.092 23.7232   1
  -5 -20  -7 92.7779 37.0955   1
  -5 -20   7 75.1313 22.5722   1
 -20  -5  -7 99.8795  25.478   1
  -5  20  -7 97.2881 28.1713   1
   5 -20  -7 93.7914 61.1993   1
  -6  20   0 464.186 28.0129   1
   6 -20   0 442.383 26.2483   1
  20   6   0 404.567 26.0778   1
  20  -6   0 441.256 25.0648   1
 -20   6   0 442.337 28.3054   1
  -6 -20   0  467.75   27.87   1
  -6 -20   0 434.643 25.0962   1
   6  20   0 420.208  26.305   1
   6 -20   0 457.544  29.407   1
 -20  -6   0 416.639 23.5777   1
  -6  20  -2 1189.53 58.5055   1
 -20  -6  -2 1108.90 44.6559   1
  20  -6   2 1104.76 47.5914   1
 -20   6   2 1189.03 47.6671   1
  -6 -20   2 1058.51 51.5731   1
   6  20   2 1120.44 59.2463   1
 -20   6  -2 1212.57 56.7472   1
   6  20  -2 1141.48 56.0436   1
   6  20  -2 1234.36  56.116   1
  -6 -20  -2 1197.78 52.9492   1
  -6 -20  -2 1212.72 48.2309   1
   6 -20  -2 1091.76 55.2584   1
   6 -20   2 1158.79 56.7289   1
  -6  20   2 1152.52 50.0727   1
  20   6  -2 1213.04 49.5132   1
  20   6   2 1146.15 53.6221   1
   6 -20  -2 1207.63 48.6685   1
   6 -20   2 1162.93 52.5563   1
  -6  20  -4 28.3417 16.2117   1
  20  -6   4   46.29 15.5757   1
 -20   6   4 57.9871 9.37881   1
  -6 -20   4 28.4804 17.8692   1
 -20   6  -4  45.528 19.2393   1
   6  20  -4 59.8023 14.9566   1
   6  20  -4 34.8599  8.6915   1
  -6 -20  -4 35.9744 20.3356   1
  -6 -20  -4 38.5162 16.8667   1
   6 -20  -4 60.8309 24.0115   1
   6 -20  -4 52.9988  15.895   1
 -20  -6  -4 81.3716 20.2334   1
 -20  -6   4 41.8285 9.91454   1
  20   6   4 17.4284 20.6896   1
   6 -20   4 37.6533 15.7382   1
  20   6  -4 29.6539 18.5819   1
  20  -6   6 79.8434   19.36   1
  -6 -20   6 85.1408 21.7408   1
 -20   6  -6 87.3557 22.6342   1
 -20   6  -6 108.304 17.6207   1
   6  20  -6  84.561 21.7832   1
  -6 -20  -6 81.5191   24.03   1
  -6 -20  -6 68.0879 30.7848   1
  -6  20  -6 67.0071 20.3048   1
  20   6  -6 49.2785 24.0296   1
  20   6   6 85.5675 22.0535   1
   6 -20  -6 66.0256  18.799   1
   6 -20   6  72.987 27.5238   1
   6 -20  -6 163.461 35.5987   1
 -20  -6  -6 62.7067 17.5154   1
  -6 -20  -8-31.2093 37.0618   1
   6 -20  -8 6.25909 25.8478   1
 -20  -6  -8 24.6813 27.1502   1
  -7 -20   1 1723.34 64.7175   1
 -20   7   1 1755.52 76.7493   1
 -20   7  -1 1831.48 77.5943   1
  -7 -20   1 1710.46 75.3073   1
  20  -7   1 1644.92 57.6198   1
   7  20  -1 1721.87 74.9022   1
  -7 -20  -1 1686.83 86.3915   1
   7  20   1 1720.91 76.5356   1
  -7 -20  -1 1592.64 65.7405   1
   7 -20  -1 1710.21 85.1363   1
  -7  20   1 1715.62 69.2888   1
   7 -20  -1 1663.26 69.7304   1
   7 -20   1 1746.51 74.6056   1
  20   7   1 1667.50 68.0291   1
  -7  20  -1 1635.49 68.0705   1
 -20  -7  -1 1723.32 66.9319   1
  20   7  -1 1746.18 72.6433   1
   7 -20   1 1767.02 71.2085   1
  20  -7   3 1344.77 50.8523   1
 -20   7   3 1231.99 50.5911   1
  -7 -20   3 1201.17  51.567   1
   7  20   3 1233.29 67.4107   1
 -20   7  -3 1174.86 69.9971   1
   7  20  -3 1167.59 61.6257   1
   7  20  -3 1144.84 48.7824   1
  -7 -20  -3 1226.19 57.9049   1
  -7 -20  -3 1132.66 58.1623   1
   7 -20   3 1240.35 59.6534   1
  20   7   3 1241.36 58.8662   1
  -7  20   3 1153.66 53.8132   1
 -20  -7  -3 1157.56 49.6325   1
  20   7  -3 1182.91 51.7095   1
  -7  20  -3 1159.90 55.4858   1
   7 -20  -3 1177.43 53.1037   1
   7 -20  -3 1205.81 57.6383   1
   7 -20  -5 212.766 27.3698   1
  -7  20  -5 261.272 30.3029   1
  20  -7   5 288.181 22.3208   1
  -7 -20   5  253.55 25.0051   1
 -20   7  -5 216.458 33.2586   1
   7  20  -5 272.058 26.0416   1
   7  20  -5 243.172 14.1029   1
  -7 -20  -5 233.795 27.5603   1
  -7 -20  -5 234.295 25.3335   1
  20   7   5 259.812 35.8523   1
 -20  -7   5 241.166 15.3162   1
   7 -20   5 249.198 30.2434   1
 -20  -7  -5 246.532 26.9112   1
  20   7  -5 306.633 27.1805   1
   7 -20  -5 288.793 22.9785   1
  -7 -20   7 73.8148 22.4683   1
 -20   7  -7 102.508 26.8672   1
  -7 -20  -7 137.569 27.9361   1
  -7 -20  -7 110.229 35.7777   1
 -20  -7  -7  59.745 26.3789   1
  -7  20  -7 125.867 30.4218   1
   7 -20  -7 221.682 60.0381   1
 -20   8   0 202.101 21.7181   1
  -8 -20   0 189.875 17.6662   1
   8  20   0  207.64  17.363   1
  -8 -20   0 178.548 18.1532   1
  20  -8   0 212.083 16.2817   1
  20   8   0 193.436 21.4459   1
   8 -20   0  197.70 18.4293   1
  -8  20   0 170.918 21.9805   1
 -20  -8   0 185.273 17.0714   1
  -8 -20  -2 2555.65  96.695   1
 -20   8   2 2341.82 89.3767   1
  -8 -20   2 2256.85 103.833   1
  20  -8   2 2234.19 105.028   1
  -8 -20  -2 2385.73 97.7836   1
  -8 -20   2 2420.93 86.7507   1
   8  20  -2 2435.94 120.936   1
 -20   8  -2 2254.43 101.697   1
   8  20   2 2447.25 109.411   1
  20   8   2 2301.65 87.8739   1
  -8  20   2 2314.25 87.6554   1
 -20  -8  -2 2395.75 105.454   1
   8 -20   2 2273.42 95.4151   1
  -8  20  -2 2332.96 97.4107   1
   8 -20   2 2282.40 91.7921   1
  20   8  -2 2373.69 110.549   1
   8 -20  -2 2448.85 95.0426   1
 -20   8  -4 111.767  26.108   1
  -8 -20  -4 109.381 19.0717   1
  -8 -20   4 88.0484 14.6903   1
  20  -8   4 99.0301 15.8306   1
   8  20  -4 125.378 12.9649   1
 -20   8   4  111.50 11.3955   1
  -8 -20  -4 147.605 25.3113   1
  20   8  -4 136.909 21.3869   1
 -20  -8   4 106.618  13.342   1
   8 -20   4 158.072 25.9762   1
  20   8   4 108.317 19.9556   1
 -20  -8  -4 160.027 23.4475   1
  -8  20  -4  144.71 24.7368   1
   8 -20  -4 140.165 23.9146   1
   8 -20  -4 137.651 18.1252   1
  20  -8   6 160.132 23.9115   1
  20   8  -6 145.689 19.4745   1
 -20   8  -6 186.422 28.8978   1
  -8 -20   6 172.839 23.6204   1
  -8 -20  -6 120.062 28.5123   1
  -8 -20  -6 236.158 34.7452   1
 -20  -8   6 153.128  8.0509   1
 -20  -8  -6 102.265   21.16   1
  -8  20  -6 131.806 30.5117   1
   8 -20  -6 175.649 17.8755   1
   8 -20  -6 164.249  27.714   1
  -8 -20  -8 29.5742 38.1609   1
 -20  -8  -8 0.47947 37.2071   1
   8 -20  -8 6.77842 12.8558   1
  -9  20   1 694.285 33.5475   1
   9  20   1 555.752 36.1241   1
  -9 -20   1 736.612 36.9359   1
 -20   9  -1 653.451 43.8182   1
 -20   9   1 713.731 36.0099   1
   9  20  -1 737.461 34.2168   1
  -9 -20  -1 731.481  36.066   1
  20  -9   1 683.551  30.889   1
  -9 -20   1 684.882 38.9778   1
  -9 -20  -1 623.736 33.5024   1
  20   9   1 725.895 36.7099   1
   9 -20   1  676.59 39.8245   1
 -20  -9  -1 769.391 35.0651   1
  20   9  -1  683.29 34.9094   1
  -9  20  -1 683.615 38.3265   1
   9 -20  -1 646.541 38.2044   1
   9 -20   3 829.574 35.2952   1
   9  20   3 735.469 44.9952   1
  20  -9   3 802.974 36.0241   1
 -20   9   3 880.241 38.8057   1
  -9 -20   3  739.04 38.7914   1
  -9 -20  -3  863.40 43.8403   1
 -20   9  -3 838.226 49.8161   1
  -9 -20  -3 852.752 43.0879   1
   9  20  -3  829.61 42.9426   1
 -20  -9   3 778.476 39.0034   1
  -9  20   3 737.785 35.2234   1
  20   9   3 895.354 44.4977   1
   9 -20   3 822.911 44.0997   1
   9 -20   3 813.378 31.7911   1
 -20  -9  -3 846.741 42.4012   1
  -9  20  -3 816.894 43.4466   1
   9 -20  -3  790.80 41.0608   1
  20   9  -3 810.942 40.8572   1
   9 -20  -5 214.935 39.9381   1
  -9  20  -5 174.557 39.8246   1
  20  -9   5 130.359 20.4656   1
  -9 -20  -5 109.236 22.2913   1
 -20   9   5 146.804 8.98096   1
  -9 -20   5 136.813 23.8403   1
 -20   9  -5 149.608 34.7465   1
   9  20  -5 129.949 12.1216   1
  -9 -20  -5 105.327 26.4815   1
  20   9   5 86.5294  28.015   1
 -20  -9   5 122.467 13.9028   1
   9 -20   5 137.684 22.5226   1
 -20  -9  -5 184.814 26.4816   1
  20   9  -5 148.502  23.459   1
   9 -20  -5 148.222 20.4419   1
  -9 -20   7 55.2606 25.2663   1
  -9 -20  -7 146.747 28.1217   1
 -20   9  -7 39.4115 33.1732   1
  -9 -20  -7 45.6673 24.2473   1
 -20  -9  -7 65.8655 27.7975   1
  -9  20  -7 48.8366 22.3085   1
   9 -20  -7 74.7429 39.4676   1
  10  20   0 3742.03 183.961   1
 -10 -20   0 3951.53 141.922   1
 -20  10   0 3919.95 151.937   1
 -10 -20   0 3631.86 159.848   1
  20 -10   0 3649.83 154.908   1
  20  10   0 3775.64 180.911   1
 -20 -10   0 3720.79 141.003   1
  10 -20   0 3751.81 143.553   1
 -10  20   0 3960.70  144.69   1
 -20  10  -2 306.441 28.6903   1
  10  20   2 313.583 27.2588   1
  20 -10   2 277.344 20.4947   1
  10  20  -2 330.408 21.7107   1
 -10 -20  -2 295.725 27.8718   1
 -10 -20   2 337.026 27.2496   1
 -20  10   2 351.983 22.8968   1
 -10 -20  -2 263.776 21.3436   1
 -10 -20   2 277.264 18.5846   1
  20  10   2 307.485 28.1695   1
  10 -20   2 266.329 24.2136   1
  10 -20   2 304.686 18.3127   1
 -10  20   2 324.203 24.3201   1
 -20 -10  -2  302.03 27.0654   1
  20  10  -2 255.215 20.4591   1
  10 -20  -2 307.863 24.4002   1
 -10  20  -2 329.535 28.4467   1
  10 -20  -4 1028.38 61.2084   1
 -20  10   4 1125.15 48.8307   1
 -10 -20   4 1035.14 47.8474   1
  10  20  -4 1079.86 43.7735   1
 -10 -20  -4 1103.63 58.3491   1
 -20  10  -4 1066.89   68.74   1
 -10 -20  -4 1017.72 52.9264   1
  20 -10   4 1020.62 47.6976   1
  10  20   4 1009.06 67.1385   1
  20  10   4 1032.94 68.8639   1
 -20 -10   4 1044.85 56.3375   1
  10 -20   4 1049.12 62.3248   1
 -20 -10  -4 1206.04 51.1661   1
  20  10  -4 1196.33 53.3446   1
 -10  20  -4 1233.03 61.7191   1
 -10 -20  -6 66.8906 30.3318   1
  20 -10   6 12.6286  16.762   1
 -20  10  -6 48.5919 31.7273   1
 -10 -20   6 16.2148 19.8307   1
 -10 -20  -6  20.366 27.6857   1
 -20 -10   6 17.0073 8.12576   1
 -20 -10  -6  28.243 25.0411   1
  20  10  -6 1.79893  15.433   1
 -10  20  -6 1.25819 28.0996   1
  10 -20  -6 9.37173 15.7668   1
  10 -20  -6 44.2777 25.8411   1
 -10 -20  -8-1.66863 34.9368   1
 -20 -10  -8-18.7886 26.5369   1
  10 -20  -8   8.815 10.1082   1
  20 -11   1 1234.70 50.6719   1
 -20  11   1 1361.54 57.6233   1
 -11 -20   1 1272.40 59.4238   1
 -11 -20   1 1296.19 51.5081   1
  11  20   1 1262.82 60.1432   1
 -20  11  -1 1185.87 61.9392   1
  11  20  -1 1162.09 63.0355   1
 -11 -20  -1 1165.95 56.3762   1
 -11 -20  -1 1379.51 52.8711   1
  20  11   1 1210.92 59.8168   1
 -20 -11   1 1221.71 52.7342   1
  11 -20   1 1245.33 70.3249   1
 -20 -11  -1 1347.74 52.4154   1
  20  11  -1 1276.34   58.15   1
 -11  20  -1 1233.84 60.5144   1
 -11  20   1 1212.90 52.4011   1
  11 -20  -1 1253.40 56.3326   1
  20  11  -3 671.143 44.9029   1
  11 -20  -3 673.658  36.231   1
  20 -11   3 661.897 30.7848   1
 -20  11   3 693.475 31.0469   1
 -11 -20   3  676.68 34.5577   1
  11  20   3 690.423 43.5986   1
 -20  11  -3 776.055  47.124   1
 -11 -20  -3 701.145  40.251   1
 -11 -20  -3 715.209 40.6272   1
  11  20  -3 698.134 33.0806   1
  20  11   3 646.198 45.2138   1
 -20 -11   3 690.861 34.7795   1
  11 -20   3 581.059 41.1659   1
  11 -20   3 693.176 30.5366   1
  11 -20   3 715.379  30.799   1
 -11  20   3 653.328 34.2268   1
 -20 -11  -3  727.22 45.2619   1
 -11  20  -3 702.742 43.7768   1
 -20  11   5 110.085 10.4585   1
  20 -11   5 163.927 18.2316   1
 -11 -20   5 163.273 22.4024   1
  11  20  -5 124.419 14.1499   1
 -11 -20  -5 131.949 28.9489   1
 -20  11  -5 179.463 32.7781   1
 -11 -20  -5 134.804 28.4221   1
  20  11   5 94.2897 23.4698   1
 -20 -11   5 133.702 16.1121   1
  11 -20   5 102.577 22.8004   1
 -20 -11  -5 114.735 26.6009   1
  20  11  -5 117.375 23.3409   1
  11 -20  -5 113.659 20.3263   1
 -11  20  -5 101.873 28.2871   1
  11 -20  -5 247.946 34.9729   1
 -11 -20  -7 9.09638 12.9045   1
 -11 -20  -7 63.6702 35.2358   1
 -20  11  -7 10.2149 32.2749   1
 -20 -11  -7 67.9063  30.185   1
 -11  20  -7 21.7736 30.2532   1
  11 -20  -7 29.7321 27.6265   1
 -20  12   0 703.409 39.7797   1
 -12 -20   0 721.034 39.4057   1
 -12 -20   0 693.856 47.3758   1
  12  20   0  654.68 35.9839   1
  20  12   0 655.374 36.6845   1
 -20 -12   0 708.532 43.7777   1
  12 -20   0 689.435 43.3023   1
 -12  20   0 675.252  40.944   1
  20 -12   2 1458.81 60.1522   1
 -20  12   2 1452.18 62.5215   1
 -12 -20   2 1539.39 72.6968   1
 -12 -20   2 1464.28 65.8065   1
  12  20   2 1358.91 67.4285   1
 -20  12  -2 1373.63 71.7728   1
  12  20  -2 1398.55 59.2515   1
 -12 -20  -2 1418.16 62.8084   1
 -12 -20  -2 1375.58 66.7165   1
  20  12   2 1459.76 75.2584   1
  12 -20   2 1440.67 71.4496   1
 -12  20   2 1444.35 56.6291   1
 -20 -12  -2 1415.59 67.5715   1
  20  12  -2 1476.65 62.5402   1
 -12  20  -2 1437.05 69.4691   1
  12 -20  -2 1409.39 65.5278   1
  20 -12   4 527.106 29.6025   1
 -20  12   4 501.149 26.7785   1
 -12 -20   4 456.454 33.6493   1
  12  20   4 388.018   33.70   1
 -20  12  -4 507.167 39.3434   1
  12  20  -4 551.847 28.2213   1
 -12 -20  -4 487.075 41.8862   1
 -12 -20  -4 605.128  42.858   1
  20  12   4 492.287 39.4206   1
 -20 -12   4 493.834 29.4147   1
  12 -20   4 527.629 39.5989   1
 -12  20   4 503.546 31.1298   1
 -20 -12  -4 499.193 30.9959   1
  20  12  -4 500.508 38.3798   1
 -12  20  -4 465.814 38.8619   1
  12 -20  -4 505.546 32.3751   1
 -12  20  -6 19.3016 29.5754   1
  20 -12   6  85.164 16.7489   1
 -12 -20   6 52.6902 20.2285   1
 -20  12  -6 88.3049 35.0245   1
 -12 -20  -6 35.7001 21.2754   1
 -12 -20  -6 48.5061 21.5385   1
 -20 -12   6  82.049 13.8888   1
 -20 -12  -6 68.5354 21.5929   1
  20  12  -6 54.9939 22.1715   1
  12 -20  -6 67.1554 36.1113   1
 -12 -20  -8 63.8444 38.1022   1
 -20 -12  -8 40.5766 28.3087   1
  12 -20  -8 22.3981 16.0165   1
  20 -13   1 663.399 33.7956   1
 -20  13   1 661.619 34.5777   1
 -13 -20   1 705.022 37.8853   1
 -13 -20   1 727.005  35.076   1
  13  20   1 612.559 42.9956   1
 -20  13  -1  753.39 40.0049   1
  13  20  -1 754.578 40.0153   1
 -13 -20  -1 679.441 40.7751   1
 -13 -20  -1 736.318 33.6923   1
  20  13   1 684.917 41.9573   1
 -20 -13   1 685.311 35.7933   1
  13 -20   1 675.068  39.195   1
 -13  20   1 667.245 35.7467   1
 -20 -13  -1 840.901 38.3773   1
  20  13  -1 741.983 39.4545   1
 -13  20  -1 722.347  47.611   1
  13 -20  -1 699.433 40.0509   1
  13 -20  -3 209.154 21.6348   1
  20 -13   3 227.664 17.6613   1
 -20  13   3  179.85 17.5702   1
 -13 -20   3 199.052 22.8754   1
  13  20   3 228.525 31.0578   1
 -20  13  -3 208.561 23.6825   1
  13  20  -3 172.742 18.6239   1
 -13 -20  -3 192.074 22.2955   1
 -13 -20  -3  157.45 26.1466   1
  20  13   3 229.255  23.924   1
 -20 -13   3 204.556 21.0421   1
  13 -20   3 175.336 22.8395   1
  13 -20   3 210.512 12.1045   1
 -20 -13  -3 176.786 20.1113   1
  20  13  -3 186.164 24.0604   1
 -13  20  -3  208.67 22.5386   1
 -13  20   3 158.738 19.8044   1
 -13  20  -5 170.606 24.3638   1
  20 -13   5 161.893 18.4412   1
 -20  13   5 168.957 13.3942   1
 -13 -20   5  175.21 18.6466   1
 -20  13  -5 259.703 33.8959   1
  13  20  -5 212.802 21.9663   1
 -13 -20  -5 175.878 26.0492   1
 -13 -20  -5 191.703 31.0145   1
 -20 -13   5 144.904 19.3139   1
 -20 -13  -5 247.178 30.4682   1
  20  13  -5 177.012 24.1616   1
  13 -20  -5 156.767 19.7084   1
 -20  13  -7  40.638 33.7575   1
 -13 -20  -7  10.801 29.4953   1
 -20 -13  -7 6.68623 18.7215   1
 -13  20  -7 10.8741 23.5259   1
  13 -20  -7 8.94235 37.7697   1
 -20  14   0 2775.89 108.879   1
 -14 -20   0 2824.83 108.292   1
 -14 -20   0 2801.04 133.574   1
  14  20   0 2732.44 124.552   1
  20  14   0 2515.43 116.011   1
 -20 -14   0 2762.85 102.834   1
  14 -20   0 2876.00  119.84   1
 -14  20   0 2700.58 115.023   1
  20 -14   2-0.84823  12.158   1
  14  20   2-9.17543  22.416   1
 -14 -20  -2 1.05612 15.2082   1
 -14 -20   2-28.9182 17.8687   1
 -20  14   2-3.14967  10.079   1
 -14  20   2 2.26038 10.7882   1
 -14 -20   2 4.84185 9.68374   1
  14  20  -2 4.08365 15.7828   1
 -14 -20  -2-2.90476  19.532   1
 -20  14  -2-2.27294 15.3694   1
  20  14   2 1.42068 14.6439   1
 -20 -14   2-6.72097 11.8669   1
  14 -20   2 20.2282 22.6425   1
 -20 -14  -2 16.2094 58.8063   1
  20  14  -2-28.1765 17.7384   1
 -14  20  -2 3.48266 20.6849   1
  14 -20  -2 14.5293 17.9618   1
 -20  14   4 939.479 47.8562   1
 -20  14  -4  857.95 51.3732   1
 -14 -20  -4 958.968 53.0588   1
  20 -14   4  880.44 38.8749   1
 -14 -20   4 930.329 47.9662   1
  14  20  -4 870.044 57.4092   1
  14  20   4 751.173 73.9087   1
 -14 -20  -4 852.102 55.7488   1
  20  14   4 864.687 50.7647   1
 -20 -14   4 916.397 45.3725   1
  14 -20   4 786.429 51.8613   1
  14 -20   4 873.933 32.8529   1
  14 -20   4 382.225 31.8094   1
 -14  20   4  826.34 46.4218   1
 -20 -14  -4 955.599 48.5397   1
 -14  20  -4 1729.56 399.453   1
  20  14  -4 853.896 46.2359   1
  14 -20  -4 982.913  43.672   1
 -20  14  -6 37.5241 32.7401   1
 -14 -20   6 30.9638 18.2736   1
 -14  20  -6 -4.8363 20.9223   1
 -14 -20  -6-6.13384 31.9606   1
 -14 -20  -6 9.97061  19.633   1
 -20 -14   6-1.71646 14.3754   1
 -20 -14  -6 59.4554 27.6285   1
  20  14  -6 2.71809 21.4535   1
  14 -20  -6 1.43189 24.8194   1
 -20 -14  -8 1.71746 18.2241   1
  14 -20  -8-11.7188  15.352   1
 -15 -20   1 360.102 24.3052   1
  15  20  -1 370.992 31.9564   1
 -15 -20   1  380.20 30.4297   1
 -20  15   1 426.147 28.8465   1
 -15 -20  -1 373.588  31.735   1
 -15 -20  -1  476.57 29.7397   1
 -20  15  -1 436.393 36.4865   1
  20 -15   1 391.821 26.0291   1
  15  20   1  374.46 27.7665   1
  20  15   1 394.454 28.1752   1
 -20 -15   1 389.664 26.8415   1
  15 -20   1 420.728 33.8437   1
 -15  20   1 411.567 29.1128   1
 -20 -15  -1 395.871  28.674   1
  20  15  -1 355.168  26.822   1
  15 -20  -1 416.048 30.3364   1
 -15  20  -1 421.455 31.2064   1
  15  20  -3 104.799 18.1104   1
 -20  15  -3 121.916  27.451   1
 -20  15   3 163.867 18.1437   1
 -15 -20  -3 111.372 18.9615   1
  20 -15   3 129.649 14.4957   1
  15  20   3 59.3636 27.7395   1
 -15 -20  -3 145.105 59.3578   1
 -15 -20   3 101.388 21.7556   1
  20  15   3 71.2014 26.4797   1
 -20 -15   3 112.985 16.1655   1
  15 -20   3 144.571 28.4097   1
  15 -20   3 119.202 11.0252   1
 -15  20   3 123.094 19.3825   1
 -20 -15  -3 131.491 18.8505   1
  20  15  -3 155.296 18.1668   1
 -15  20  -3 88.9233 26.3264   1
  15 -20  -3  109.45 19.5372   1
 -20  15  -5 159.928 34.0437   1
 -15 -20   5 107.923 20.6486   1
  15  20  -5  96.892 17.1294   1
 -15  20  -5 93.3035 23.3126   1
  20 -15   5 86.7155  12.427   1
 -20  15   5 138.743 14.2077   1
 -15 -20  -5 167.919 30.6938   1
 -20 -15   5 75.7235 17.3003   1
 -20 -15  -5 178.279 29.6793   1
  20  15  -5 102.154 22.5056   1
  15 -20  -5 117.537 18.1859   1
 -20  15  -7-49.5238 70.9056   1
 -15 -20  -7  15.776 19.4404   1
 -20 -15  -7 22.2263 32.3651   1
 -15  20  -7 -3.8521  27.173   1
  15 -20  -7 8.19593 38.5692   1
  16  20   0 1521.17  67.734   1
 -16 -20   0 1537.86 65.0552   1
 -20  16   0 1497.50 68.1818   1
 -16 -20   0 1547.25 72.7984   1
  20  16   0 1505.49 70.7293   1
 -20 -16   0 1426.86 58.3455   1
  16 -20   0 1527.60 71.7445   1
 -16  20   0 1651.06 69.0071   1
 -20  16  -2 492.227 36.7923   1
  16  20   2  445.03 36.4481   1
  16  20  -2 400.574   31.59   1
 -16 -20  -2  461.70 33.1509   1
  20 -16   2 488.212  25.556   1
 -20 -16  -2 443.895 32.0084   1
 -16 -20   2  446.35 34.1916   1
 -20  16   2 547.068 35.5862   1
 -16 -20   2 438.604 27.3362   1
 -16 -20  -2 427.666 36.6427   1
  20  16   2 517.998 37.6289   1
 -20 -16   2 407.898 29.8048   1
  16 -20   2  462.31 39.2102   1
  16 -20   2 455.781 22.8556   1
 -16  20   2 444.776 28.6972   1
  20  16  -2 370.678 29.4776   1
 -16  20  -2 433.637 35.6071   1
  16 -20  -2 445.729 31.4038   1
  20  16  -4 727.455 42.2275   1
  16  20  -4 694.333 38.0795   1
 -20  16  -4 729.692  50.802   1
  20 -16   4 736.563 34.6262   1
 -20  16   4 733.846 45.5907   1
 -16 -20  -4 788.124 51.7299   1
 -16 -20   4  735.06 41.8589   1
 -20 -16   4  761.44 40.0067   1
  16 -20   4 697.404 33.3695   1
 -16  20   4 812.653 44.9991   1
 -20 -16  -4 795.247 44.9594   1
 -16  20  -4  750.84 46.6349   1
  16 -20  -4 718.098 45.8536   1
 -20  16  -6 52.3317 25.7947   1
 -16 -20  -6  37.866 29.9326   1
 -16 -20   6-6.53416  21.852   1
 -20 -16   6 21.1669 14.0426   1
 -20 -16  -6 14.1454 21.2671   1
 -16  20  -6 21.7836 22.5246   1
  20  17  -1 53.2112   20.25   1
  20 -17   1 77.0721 15.8161   1
  17  20  -1 67.4171  21.384   1
 -20  17   1  101.63 21.6282   1
  17  20   1 79.2361 23.8722   1
 -20  17  -1 73.8423 23.9385   1
 -17 -20   1 62.5583 17.3203   1
 -17 -20   1 92.8184 18.6463   1
 -17 -20  -1 116.014 25.3102   1
 -17 -20  -1 83.6709 22.4737   1
  17 -20  -1   52.24  21.522   1
  20  17   1 68.6823 23.9585   1
 -20 -17   1 63.9608  21.433   1
 -20 -17   1  81.725 14.8534   1
  17 -20   1 72.6536 25.7447   1
 -17  20   1 64.1546 21.7722   1
 -20 -17  -1 85.2589 21.6481   1
 -17  20  -1 60.8039 26.0321   1
 -20  17   3  43.143 16.3504   1
  17  20  -3  32.642 39.7666   1
  20 -17   3 28.4653 11.2537   1
 -20  17  -3 45.9596 26.8924   1
 -17 -20   3 1.02236 12.2683   1
  17  20   3 24.0308  29.072   1
 -17 -20  -3 14.6076 16.7795   1
  20  17   3 32.4913 28.2743   1
 -20 -17   3 4.37144  19.047   1
  17 -20   3 35.0913 9.04143   1
 -17  20   3 21.1136 88.0245   1
 -20 -17  -3 20.9488 18.6432   1
 -17  20  -3 23.3569 17.8313   1
  17 -20  -3 17.9971 19.2916   1
  20  17  -3 46.4892 19.7227   1
 -20  17   5 59.8952 12.2812   1
 -20  17  -5 48.8318 33.4135   1
 -17  20  -5 95.3698 23.5416   1
 -17 -20   5 48.7273 19.1804   1
  17  20  -5 22.0013 17.6444   1
 -17 -20  -5 67.5919 29.7686   1
  20 -17   5 20.5295 10.3791   1
 -20 -17   5 70.3646 17.1839   1
 -20 -17  -5 99.9294 28.2196   1
  20  17  -5  61.992 22.7044   1
  17 -20  -5 62.2196  20.749   1
 -17 -20  -7-5.26985 27.7413   1
 -20 -17  -7-3.87019 34.6382   1
  17 -20  -7-16.8431 29.1475   1
 -20  18   0 726.081 41.9892   1
  18  20   0  674.40 45.9206   1
 -18 -20   0 774.852 39.9571   1
 -18 -20   0 721.995 50.3344   1
  20  18   0 661.149 42.0649   1
 -20 -18   0 748.392 43.4088   1
 -20 -18   0 699.809 44.3634   1
  18 -20   0  662.04 41.3839   1
 -18  20   0 718.935 39.8152   1
  18  20   2 225.443 30.9312   1
  18  20  -2 167.591 35.8282   1
 -18 -20  -2 200.523 25.0368   1
 -18 -20   2 252.523  22.103   1
  20 -18   2  223.48 18.7903   1
 -20  18   2 245.305 22.9896   1
 -18 -20   2 221.786 27.1415   1
 -20  18  -2  233.45  37.011   1
  20  18   2  171.17 30.1425   1
 -20 -18   2 261.339 27.7618   1
  18 -20   2 219.139 31.8517   1
  18 -20   2 247.572 18.4929   1
 -18  20   2 252.454 38.2948   1
 -20 -18  -2 217.173 27.5754   1
  20  18  -2  234.78 25.8085   1
 -18  20  -2 192.987 28.7969   1
  18 -20  -2 168.653 29.1141   1
  18  20  -4  360.03 27.4666   1
  20 -18   4 342.504 22.7451   1
 -18 -20  -4 402.055 42.4377   1
  20  18  -4 296.332 31.8331   1
 -18 -20   4 413.763 30.1459   1
 -20  18  -4 423.586 40.9682   1
 -20  18   4 321.415 27.5868   1
 -20 -18   4 348.403  27.899   1
  18 -20   4 394.294 21.7951   1
 -18  20   4 394.531 25.7487   1
 -20 -18  -4 349.553 30.4246   1
 -18  20  -4 310.566 31.6447   1
  18 -20  -4 354.718 31.2221   1
 -18 -20  -6  63.094 41.2339   1
 -20  18  -6 -22.357 39.2327   1
 -20 -18  -6 55.5754 33.6963   1
 -18  20  -6 36.8091 36.7062   1
 -19 -20   1 507.851 37.5065   1
 -19 -20  -1 497.765  40.674   1
 -20  19  -1 579.435 38.5728   1
 -20  19   1 526.321 31.4006   1
 -19 -20   1 579.178 32.1423   1
  19  20   1 601.449 40.3497   1
  20 -19  -1 545.137 38.4591   1
 -19 -20  -1 589.566 42.2254   1
  19  20  -1 628.206 45.7992   1
  20  19   1 586.356 38.0331   1
 -20 -19   1 603.125 38.1193   1
 -20 -19   1  659.63 38.4442   1
  19 -20   1 667.618 44.1819   1
 -19  20  -1 627.385 41.0011   1
 -19  20   1 532.375  37.685   1
 -20 -19  -1 611.598 37.8433   1
  20  19  -1 535.277 38.7472   1
  19 -20  -1 556.038 38.2724   1
 -19 -20  -3 383.146 29.5019   1
  19  20  -3 418.865 29.8574   1
 -20  19   3 337.636 28.2766   1
  20 -19   3 368.322 28.0517   1
 -19 -20   3 374.157 30.5351   1
 -20  19  -3 368.611 38.7332   1
 -20 -19   3 393.461 32.3161   1
  19 -20   3 380.511 20.7163   1
 -19  20   3 314.456 25.9397   1
 -20 -19  -3 391.332 49.0601   1
  20  19  -3 328.291 29.0651   1
 -19  20  -3 326.599 37.3587   1
  19 -20  -3 322.969 33.5897   1
 -19 -20  -5 106.513 24.7477   1
 -20  19   5 216.736 107.381   1
 -19 -20   5 115.565 22.8394   1
 -20  19  -5 158.229 38.6348   1
 -20 -19   5 89.7128 23.5686   1
 -19  20   5 108.705 17.2405   1
 -20 -19  -5 103.844 24.4113   1
  20  19  -5  68.693 21.1902   1
 -19  20  -5 117.795  34.881   1
 -19 -20  -7 9.55175 26.6654   1
 -20 -19  -7 29.0262 28.1563   1
  20  20   0 1952.28 113.398   1
 -20 -20   0 1960.42 103.161   1
 -20 -20   0 2018.97 86.8861   1
  20 -20   0 2157.36 113.642   1
 -20  20   0 2166.11 105.316   1
 -20 -20   4 502.412  51.129   1
  20 -20   4 605.028 32.1799   1
 -20  20   4 525.201 39.9053   1
 -20 -20  -4 599.767 42.1335   1
  20  20  -4 493.216  40.285   1
 -20  20  -4 642.649 67.2147   1
  21   0   1 -15.788  18.907   1
  21   0  -1 2.69726 15.8115   1
  21   0   3-14.6745 15.5195   1
 -21   0   3 5.29327 13.3483   1
  21   0  -3 2.99281 12.6259   1
 -21   0  -3 11.8651  16.924   1
  21   0   5-12.1967 19.2464   1
 -21   0  -5  0.8263 18.2705   1
 -21   0  -7 5.78257 21.4515   1
  21   0   7 37.0742 24.2434   1
 -21   0  -7-5.96063  23.728   1
  21  -1   0 559.315 29.8371   1
  -1 -21   0 567.502 37.5365   1
  -1 -21   0 612.505 29.9484   1
  21   1   0 636.461  32.126   1
   1 -21   0 469.274 30.1026   1
   1 -21   0 531.486 33.0525   1
   1  21   0  535.36 29.3242   1
  -1  21   0 578.791 31.4428   1
  21  -1  -2 1714.62 66.8078   1
  21  -1   2 1638.32 64.4382   1
  -1 -21   2 1679.69 66.3393   1
  -1 -21   2 1607.98 59.9346   1
   1  21  -2 1610.84 74.6186   1
  -1 -21  -2 1705.17  86.367   1
  -1 -21  -2 1656.49 78.9877   1
  21   1   2 1719.26 89.4414   1
   1 -21   2 1567.31 81.3641   1
   1 -21   2 1641.98 65.7933   1
 -21  -1  -2 1738.30 68.4705   1
  21   1  -2 1702.75 80.4809   1
   1 -21  -2 1692.22 70.7192   1
   1 -21  -2 1783.72 81.4326   1
  -1  21  -2 1613.93 88.7421   1
  -1  21  -4 16.0605 14.7226   1
   1 -21  -4 69.3479 18.4331   1
  21  -1   4 53.3662 19.5684   1
 -21   1   4 50.6251 10.5724   1
  -1 -21   4 58.1548 21.0029   1
 -21   1  -4 46.3078 17.7359   1
  -1 -21  -4 49.3794 17.8468   1
  -1 -21  -4 114.687  24.422   1
  21   1   4 30.2635   19.26   1
 -21  -1   4 36.0017 11.0641   1
   1 -21   4 19.0984 15.1018   1
 -21  -1  -4 15.5631 18.7865   1
  21   1  -4 38.7849 21.5926   1
   1 -21  -4 55.8302 19.4818   1
   1  21  -4  87.129  22.076   1
  -1 -21  -6 210.462 24.6872   1
  21  -1   6 187.899 27.7163   1
  -1 -21   6 275.266  29.089   1
 -21   1  -6 221.432  29.388   1
 -21   1  -6 246.015 25.5908   1
   1  21  -6 187.259 27.4941   1
  -1 -21  -6 290.041 36.6085   1
  21   1   6 219.093 30.1817   1
   1 -21   6 217.857 29.0485   1
 -21  -1  -6 213.526 28.4516   1
 -21  -1  -6  217.75 25.5277   1
  -1  21  -6 204.939 27.8276   1
   1 -21  -6 169.183 34.4389   1
   1 -21  -6 198.952 25.3285   1
 -21   1  -8-20.2757 19.7257   1
  -1 -21  -8 10.1606 26.2851   1
 -21  -1  -8 -5.6413 15.3518   1
   1 -21  -8   6.039 30.1951   1
  21   2  -1 3142.82  122.85   1
   2  21  -1 3054.89 140.208   1
  -2 -21  -1 3101.46 120.534   1
  21  -2   1 3065.04 113.758   1
  -2 -21   1 3228.07 118.442   1
  -2 -21   1 3075.26 118.695   1
  21  -2  -1 3199.97 103.861   1
  -2 -21  -1 3149.43 147.097   1
  21   2   1 3279.72 117.633   1
   2 -21   1 3084.26 136.655   1
   2 -21   1 2997.67 115.967   1
  -2  21   1 3184.76 119.806   1
  -2  21  -1 3138.65 131.569   1
   2 -21  -1 2984.30 133.777   1
   2 -21  -1 3060.02 126.851   1
  21  -2   3 1745.72 83.3926   1
 -21   2   3 1600.36  74.548   1
  -2 -21   3 1613.60  77.599   1
  -2 -21   3 1686.41 58.0188   1
 -21   2  -3 1734.19  91.395   1
  -2 -21  -3 1710.23 68.8768   1
  -2 -21  -3 1748.16 80.1005   1
  21   2   3 1817.97 81.0039   1
   2 -21   3 1763.81 75.6546   1
 -21  -2  -3 1869.57 77.8829   1
  21   2  -3 1738.48  75.153   1
   2 -21  -3 1791.64 74.8792   1
   2 -21  -3 1818.29 78.1555   1
   2  21  -3 1802.89 88.6659   1
  -2  21  -3 1669.97 80.9567   1
  21   2  -5 833.125 40.7797   1
  21  -2   5 722.166 42.3786   1
  -2 -21   5 774.578 47.4219   1
 -21   2  -5 873.382 49.9229   1
 -21   2  -5 827.086 47.1395   1
   2  21  -5 816.635 46.8307   1
  -2 -21  -5 847.192 57.6653   1
  21   2   5  762.09 44.5406   1
 -21  -2   5 763.014  33.041   1
 -21  -2   5 858.869 35.2082   1
   2 -21   5 789.187 51.3588   1
 -21  -2  -5 875.502 45.4283   1
  -2  21  -5 781.619 46.1427   1
   2 -21  -5 799.426 51.9286   1
   2 -21  -5 874.754 50.4187   1
  -2 -21  -5 772.025 49.9585   1
  21  -2   7 64.8266  24.941   1
  -2 -21   7 85.8662 27.1675   1
 -21   2  -7 141.817 38.9374   1
 -21   2  -7 145.858 23.2762   1
   2  21  -7 175.457 28.1165   1
  -2 -21  -7 110.749 23.0334   1
  21   2   7 113.332 27.1354   1
   2 -21   7 117.868 22.1111   1
 -21  -2  -7 126.244  37.701   1
 -21  -2  -7 99.6827 20.0474   1
   2 -21  -7 173.081 34.6895   1
  -2 -21  -7 109.548 28.6144   1
  -2  21  -7  145.22 29.0055   1
  -3 -21   0 548.339  29.623   1
   3  21   0 607.287 31.6136   1
  21  -3   0 596.281 32.8559   1
 -21   3   0 622.607 33.8165   1
  -3 -21   0 586.871 29.7589   1
  21   3   0  558.05 29.5448   1
   3 -21   0 552.117 31.7226   1
   3 -21   0 556.742 29.5929   1
  -3  21   0 556.126 34.7489   1
  -3  21  -2 6337.37 283.169   1
  21  -3   2 6248.68 233.116   1
 -21   3   2 6200.25 262.087   1
  -3 -21   2 6147.36 254.411   1
  -3 -21   2 6078.63 279.918   1
 -21   3  -2 6107.53 251.333   1
   3  21  -2 6041.39 255.412   1
  -3 -21  -2 6367.37  219.72   1
  -3 -21  -2 6302.19  258.63   1
  21   3   2 6286.45 242.228   1
   3 -21   2 6214.78 237.088   1
   3 -21   2 6010.32 235.522   1
  -3  21   2 6193.02 238.383   1
 -21  -3  -2 6412.84 233.723   1
  21   3  -2 6346.11  237.06   1
   3 -21  -2 6002.98 259.882   1
   3 -21  -2 6551.90 257.967   1
  21  -3  -2 6148.21 268.413   1
 -21   3  -4 126.712 19.0629   1
   3 -21  -4 145.616 16.5335   1
  21  -3   4 140.545 19.7667   1
 -21   3   4 123.159 12.0544   1
  -3 -21   4 146.685 22.5884   1
 -21   3  -4 96.4367 21.1666   1
   3  21  -4 159.767 23.7981   1
  -3 -21  -4  106.29 16.4992   1
  -3 -21  -4 129.142 20.0743   1
  21   3   4 138.184 22.5638   1
   3 -21   4 169.728 26.0427   1
 -21  -3  -4 144.819 21.5511   1
  21   3  -4 114.714 23.6522   1
  -3  21  -4  126.67 23.3878   1
   3 -21  -4 148.063 21.3414   1
  21  -3   6 437.507 33.9974   1
  -3 -21   6 358.217 36.9302   1
 -21   3  -6 384.761 34.3833   1
 -21   3  -6 415.653 27.9586   1
  -3 -21  -6 443.859 31.6277   1
  -3 -21  -6 458.483 39.8989   1
  21   3   6 394.378 38.8545   1
   3 -21   6  379.90 35.5174   1
 -21  -3  -6 430.363  28.662   1
  21   3  -6 363.962 34.2371   1
  -3  21  -6 440.547 37.9436   1
   3 -21  -6 371.442 33.4511   1
   3  21  -6 500.961 36.5967   1
   3 -21  -6 450.653 37.2083   1
  -3 -21  -8  51.584 27.8128   1
 -21  -3  -8  -25.16 24.6059   1
   3 -21  -8-8.94808   22.88   1
  21   4  -1 1300.34 56.1351   1
   4  21  -1 1336.24 66.7102   1
  21  -4   1 1353.63 56.4901   1
 -21   4   1 1351.32 66.1238   1
  -4 -21   1 1381.39 60.2754   1
  -4 -21   1 1349.48 57.0087   1
 -21   4  -1 1442.14 390.421   1
  21  -4  -1 1287.61 56.7505   1
   4  21  -1 1444.67 59.1125   1
  -4 -21  -1 1463.26 63.5358   1
  -4 -21  -1 1378.59  67.382   1
  21   4   1 1373.77  65.377   1
   4 -21   1 1300.25 57.6069   1
   4 -21   1 1347.14 61.8513   1
  -4  21   1 1256.53 56.5184   1
 -21  -4  -1 1300.94 51.7115   1
  -4  21  -1 1404.29 60.1461   1
   4 -21  -1 1299.86 63.2209   1
   4 -21  -1 1350.14  61.013   1
 -21   4  -3 649.612 39.7573   1
  21  -4   3 573.815 32.2592   1
 -21   4   3 593.645   31.77   1
  -4 -21   3 572.485 34.7003   1
  -4 -21   3 577.938 27.9121   1
   4  21  -3 661.744 37.0727   1
  -4 -21  -3 651.365 38.8205   1
[truncated: 357,851 more chars]
